# Supplementary material for: Candidate Obesity Biomarkers Identified Through Multi‐Omics Analysis, Mendelian Randomization, and Mediation Analysis
Source: Food Sci Nutr. 2026 Apr 20;14(4):e71803. doi: 10.1002/fsn3.71803 (PMC13096563; doi:10.1002/fsn3.71803)
Supplement: Supplementary file 4 — Table S1: GWAS ID Summary Table. [file FSN3-14-e71803-s002.xlsx]

## Sheet: GWAS-ID
Supplementary Table 1. GWAS ID summary table.
GWAS ID	Author	Year	Population	Sex	Sample Size	Traits
ukb-b-2303	Ben Elsworth	2018	European	Males and Females	454884	Body mass index (BMI)
ukb-a-248	Neale	2017	European	Males and Females	336107	Body mass index (BMI)
ukb-b-19393	Ben Elsworth	2018	European	Males and Females	454137	Whole body fat mass
ukb-b-8909	Ben Elsworth	2018	European	Males and Females	454633	Body fat percentage
ukb-e-23099_AFR	Pan-UKB team	2020	African American or Afro-Caribbean	Males and Females	6455	Body fat percentage
ukb-e-23100_AFR	Pan-UKB team	2020	African American or Afro-Caribbean	Males and Females	6450	Whole body fat mass
ukb-e-21001_AFR	Pan-UKB team	2020	African American or Afro-Caribbean	Males and Females	6545	Body mass index (BMI)
ukb-a-265	Neale	2017	European	Males and Females	330762	Whole body fat mass
ukb-e-23104_AFR	Pan-UKB team	2020	African American or Afro-Caribbean	Males and Females	6458	Body mass index (BMI)
ukb-a-264	Neale	2017	European	Males and Females	331117	Body fat percentage
ukb-e-23104_CSA	Pan-UKB team	2020	South Asian	Males and Females	8658	Body mass index (BMI)
ukb-e-23100_CSA	Pan-UKB team	2020	South Asian	Males and Females	8645	Whole body fat mass
ukb-e-21001_EAS	Pan-UKB team	2020	East Asian	Males and Females	2693	Body mass index (BMI)
ukb-e-21001_CSA	Pan-UKB team	2020	South Asian	Males and Females	8646	Body mass index (BMI)
ukb-e-23104_EAS	Pan-UKB team	2020	East Asian	Males and Females	2662	Body mass index (BMI)
ukb-e-21001_MID	Pan-UKB team	2020	Greater Middle Eastern (Middle Eastern, North African, or Persian)	Males and Females	1572	Body mass index (BMI)
ukb-e-23100_MID	Pan-UKB team	2020	Greater Middle Eastern (Middle Eastern, North African, or Persian)	Males and Females	1533	Whole body fat mass
ukb-e-23099_CSA	Pan-UKB team	2020	South Asian	Males and Females	8654	Body fat percentage
ieu-a-90	Berndt SI	2013	European	Males and Females	98697	Obesity class 1
ukb-e-23104_MID	Pan-UKB team	2020	Greater Middle Eastern (Middle Eastern, North African, or Persian)	Males and Females	1535	Body mass index (BMI)
ukb-e-23099_MID	Pan-UKB team	2020	Greater Middle Eastern (Middle Eastern, North African, or Persian)	Males and Females	1535	Body fat percentage
ukb-e-23099_EAS	Pan-UKB team	2020	East Asian	Males and Females	2658	Body fat percentage
ukb-b-15541	Ben Elsworth	2018	European	Males and Females	463010	Diagnoses - secondary ICD10: E66.9 Obesity, unspecified
ieu-a-92	Berndt SI	2013	European	Males and Females	50364	Obesity class 3
ieu-a-91	Berndt SI	2013	European	Males and Females	72546	Obesity class 2
ebi-a-GCST003435	Lu Y	2016	European	NA	65831	Body fat percentage
ieu-a-999	Lu	2016	European	Males and Females	100716	Body fat
ukb-e-23100_EAS	Pan-UKB team	2020	East Asian	Males and Females	2640	Whole body fat mass
