# Supplementary material for: Candidate Obesity Biomarkers Identified Through Multi‐Omics Analysis, Mendelian Randomization, and Mediation Analysis
Source: Food Sci Nutr. 2026 Apr 20;14(4):e71803. doi: 10.1002/fsn3.71803 (PMC13096563; doi:10.1002/fsn3.71803)
Supplement: Supplementary file 5 — Table S2: Logistic result with age sensitivity. [file FSN3-14-e71803-s009.xlsx]

## Sheet: Logistic results
Supplementary Table 2. Logistic result with age sensitivity.
Metabolite	OR (95% CI)	P-value
Hexanoylglycine (Age ≥18)	0.402 (0.179-0.759)	0.0117
LPC (16:0) (Age ≥18)	2.846 (1.531-5.903)	0.00211
