# Supplementary material for: Candidate Obesity Biomarkers Identified Through Multi‐Omics Analysis, Mendelian Randomization, and Mediation Analysis
Source: Food Sci Nutr. 2026 Apr 20;14(4):e71803. doi: 10.1002/fsn3.71803 (PMC13096563; doi:10.1002/fsn3.71803)
Supplement: Supplementary file 6 — Table S3: Multivariate linear regression of blood pressure adjusting for age, sex, and BMI. [file FSN3-14-e71803-s006.xlsx]

## Sheet: Hex Regression_SBP
term	β	std.error	statistic	p.value	lower 95% CI	upper 95% CI
(Intercept)	74.0477	13.1483	5.63174	1.98022e-06	47.4068	100.689
hexanoylglycine	-0.0882295	0.0424178	-2.08001	0.0445069965527072	-0.174176	-0.00228279
age	0.0281116	0.104338	0.269427	0.789098	-0.183298	0.239521
sex1	6.84665	4.21017	1.62622	0.112391	-1.68395	15.3773
BMI	1.90925	0.309733	6.16418	3.76442e-07	1.28167	2.53683

## Sheet: Hex Regression_DBP
Supplementary Table 3. Multivariable linear regression analysis of serum hexanoylglycine levels and DBP.
term	β	std.error	statistic	p.value	lower 95% CI	upper 95% CI
(Intercept)	60.8281	9.69195	6.27615	2.65683e-07	41.1903	80.4658
hexanoylglycine	-0.0505998	0.0312673	-1.6183	0.114093	-0.113953	0.0127538
age	-0.0656341	0.0769105	-0.853383	0.398938	-0.22147	0.0902013
sex1	-2.26689	3.10343	-0.730448	0.469716	-8.55503	4.02125
BMI	0.941832	0.228313	4.12519	0.000201369	0.479227	1.40444

## Sheet: LPC Regression_SBP
Supplementary Table 3. Multivariable linear regression analysis of serum LPC(16:0) levels and SBP.
term	β	std.error	statistic	p.value	lower 95% CI	upper 95% CI
(Intercept)	66.1769	28.6783	2.30756	0.0338717	5.67096	126.683
LPC_16_0	0.000177329	0.000112137	1.58136	0.13222	-5.92587e-05	0.000413916
age	0.528074	0.256417	2.05944	0.0551068	-0.0129173	1.06907
sex1	6.11591	6.00579	1.01834	0.322793	-6.5552	18.787
BMI	0.631808	0.880283	0.717733	0.482669	-1.22543	2.48904

## Sheet: LPC Regression_DBP
Supplementary Table 3. Multivariable linear regression analysis of serum LPC(16:0) levels and DBP.
term	β	std.error	statistic	p.value	lower 95% CI	upper 95% CI
(Intercept)	57.8863	19.698	2.93868	0.0091775	16.3271	99.4455
LPC_16_0	0.000179392	7.70224e-05	2.32909	0.0324435	1.68887e-05	0.000341895
age	0.256035	0.176123	1.45373	0.164233	-0.115551	0.627622
sex1	3.11975	4.12515	0.756276	0.459836	-5.58356	11.8231
BMI	-0.267015	0.604634	-0.441614	0.664334	-1.54268	1.00865
