# Supplementary material for: Candidate Obesity Biomarkers Identified Through Multi‐Omics Analysis, Mendelian Randomization, and Mediation Analysis
Source: Food Sci Nutr. 2026 Apr 20;14(4):e71803. doi: 10.1002/fsn3.71803 (PMC13096563; doi:10.1002/fsn3.71803)
Supplement: Supplementary file 8 — Table S5: Instrument strength metrics. [file FSN3-14-e71803-s007.xlsx]

## Sheet: lipids
Supplementary Table 5. Instrument strength metrics of lipids.
Lipid_ID	File	SNP	F_statistic	R2
GCST90277370	GCST90277370	rs116302332	55.0829	0.00762173
GCST90277370	GCST90277370	rs118068660	75.6435	0.010437
GCST90277370	GCST90277370	rs1800961	25.7668	0.00357983
GCST90277370	GCST90277370	rs1934410	21.9381	0.00304953
GCST90277370	GCST90277370	rs2836524	21.9032	0.00304469
GCST90277370	GCST90277370	rs2894147	19.6368	0.0027305
GCST90277370	GCST90277370	rs35577358	26.394	0.00366665
GCST90277370	GCST90277370	rs600038	19.7986	0.00275294
GCST90277370	GCST90277370	rs7032795	25.5146	0.00354492
GCST90277370	GCST90277370	rs722814	20.9687	0.00291516
GCST90277370	GCST90277370	rs7257703	19.7182	0.00274179
GCST90277370	GCST90277370	rs7350789	42.7211	0.00592138
GCST90277370	GCST90277370	rs7412	28.5405	0.00396367
GCST90277370	GCST90277370	rs7575840	29.5884	0.0041086
GCST90277370	GCST90277370	rs116302332	55.0829	0.00762173
GCST90277370	GCST90277370	rs118068660	75.6435	0.010437
GCST90277370	GCST90277370	rs1800961	25.7668	0.00357983
GCST90277370	GCST90277370	rs1934410	21.9381	0.00304953
GCST90277370	GCST90277370	rs2836524	21.9032	0.00304469
GCST90277370	GCST90277370	rs2894147	19.6368	0.0027305
GCST90277370	GCST90277370	rs35577358	26.394	0.00366665
GCST90277370	GCST90277370	rs600038	19.7986	0.00275294
GCST90277370	GCST90277370	rs7032795	25.5146	0.00354492
GCST90277370	GCST90277370	rs722814	20.9687	0.00291516
GCST90277370	GCST90277370	rs7257703	19.7182	0.00274179
GCST90277370	GCST90277370	rs7350789	42.7211	0.00592138
GCST90277370	GCST90277370	rs7412	28.5405	0.00396367
GCST90277370	GCST90277370	rs7575840	29.5884	0.0041086
GCST90277370	GCST90277370	rs114483871	39.6251	0.00549462
GCST90277370	GCST90277370	rs11591147	81.3861	0.0112204
GCST90277370	GCST90277370	rs116302332	55.0829	0.00762173
GCST90277370	GCST90277370	rs1934410	21.9381	0.00304953
GCST90277370	GCST90277370	rs2306619	22.4931	0.00312643
GCST90277370	GCST90277370	rs34087767	22.8483	0.00317565
GCST90277370	GCST90277370	rs35577358	26.394	0.00366665
GCST90277370	GCST90277370	rs4954960	19.5518	0.00271872
GCST90277370	GCST90277370	rs74915447	42.5016	0.00589113
GCST90277370	GCST90277370	rs7575840	29.5884	0.0041086
GCST90277279	GCST90277279	rs10783517	19.9925	0.00281823
GCST90277279	GCST90277279	rs12602611	19.9362	0.00281032
GCST90277279	GCST90277279	rs13054328	20.273	0.00285765
GCST90277279	GCST90277279	rs2317091	19.5654	0.00275819
GCST90277279	GCST90277279	rs7248028	20.6852	0.0029156
GCST90277279	GCST90277279	rs78418403	20.4417	0.00288136
GCST90277279	GCST90277279	rs10500613	20.0057	0.00282009
GCST90277279	GCST90277279	rs10783517	19.9925	0.00281823
GCST90277279	GCST90277279	rs116911263	23.2232	0.00327216
GCST90277279	GCST90277279	rs117085626	20.2838	0.00285918
GCST90277279	GCST90277279	rs12475699	20.9215	0.00294879
GCST90277279	GCST90277279	rs12602611	19.9362	0.00281032
GCST90277279	GCST90277279	rs12749808	22.0086	0.00310155
GCST90277279	GCST90277279	rs13054328	20.273	0.00285765
GCST90277279	GCST90277279	rs138107736	19.8276	0.00279505
GCST90277279	GCST90277279	rs162448	20.2691	0.00285711
GCST90277279	GCST90277279	rs16986523	21.4032	0.00301649
GCST90277279	GCST90277279	rs2075937	19.5891	0.00276152
GCST90277279	GCST90277279	rs2122922	21.0198	0.00296261
GCST90277279	GCST90277279	rs2317091	19.5654	0.00275819
GCST90277279	GCST90277279	rs41488845	22.5834	0.00318229
GCST90277279	GCST90277279	rs6496787	28.7944	0.00405395
GCST90277279	GCST90277279	rs7177289	23.1397	0.00326043
GCST90277279	GCST90277279	rs7248028	20.6852	0.0029156
GCST90277279	GCST90277279	rs78395462	21.7386	0.00306362
GCST90277279	GCST90277279	rs78418403	20.4417	0.00288136
GCST90277279	GCST90277279	rs80201535	20.1018	0.00283359
GCST90277279	GCST90277279	rs818276	19.793	0.00279019
GCST90277279	GCST90277279	rs10500613	20.0057	0.00282009
GCST90277279	GCST90277279	rs10783517	19.9925	0.00281823
GCST90277279	GCST90277279	rs116911263	23.2232	0.00327216
GCST90277279	GCST90277279	rs117085626	20.2838	0.00285918
GCST90277279	GCST90277279	rs12475699	20.9215	0.00294879
GCST90277279	GCST90277279	rs12602611	19.9362	0.00281032
GCST90277279	GCST90277279	rs12749808	22.0086	0.00310155
GCST90277279	GCST90277279	rs13054328	20.273	0.00285765
GCST90277279	GCST90277279	rs138107736	19.8276	0.00279505
GCST90277279	GCST90277279	rs162448	20.2691	0.00285711
GCST90277279	GCST90277279	rs16986523	21.4032	0.00301649
GCST90277279	GCST90277279	rs2075937	19.5891	0.00276152
GCST90277279	GCST90277279	rs2122922	21.0198	0.00296261
GCST90277279	GCST90277279	rs2317091	19.5654	0.00275819
GCST90277279	GCST90277279	rs41488845	22.5834	0.00318229
GCST90277279	GCST90277279	rs6496787	28.7944	0.00405395
GCST90277279	GCST90277279	rs7177289	23.1397	0.00326043
GCST90277279	GCST90277279	rs7248028	20.6852	0.0029156
GCST90277279	GCST90277279	rs78395462	21.7386	0.00306362
GCST90277279	GCST90277279	rs78418403	20.4417	0.00288136
GCST90277279	GCST90277279	rs80201535	20.1018	0.00283359
GCST90277279	GCST90277279	rs818276	19.793	0.00279019
GCST90277279	GCST90277279	rs10500613	20.0057	0.00282009
GCST90277279	GCST90277279	rs10783517	19.9925	0.00281823
GCST90277279	GCST90277279	rs116911263	23.2232	0.00327216
GCST90277279	GCST90277279	rs117085626	20.2838	0.00285918
GCST90277279	GCST90277279	rs12475699	20.9215	0.00294879
GCST90277279	GCST90277279	rs12602611	19.9362	0.00281032
GCST90277279	GCST90277279	rs12749808	22.0086	0.00310155
GCST90277279	GCST90277279	rs13054328	20.273	0.00285765
GCST90277279	GCST90277279	rs138107736	19.8276	0.00279505
GCST90277279	GCST90277279	rs162448	20.2691	0.00285711
GCST90277279	GCST90277279	rs16986523	21.4032	0.00301649
GCST90277279	GCST90277279	rs2075937	19.5891	0.00276152
GCST90277279	GCST90277279	rs2122922	21.0198	0.00296261
GCST90277279	GCST90277279	rs2317091	19.5654	0.00275819
GCST90277279	GCST90277279	rs41488845	22.5834	0.00318229
GCST90277279	GCST90277279	rs6496787	28.7944	0.00405395
GCST90277279	GCST90277279	rs7177289	23.1397	0.00326043
GCST90277279	GCST90277279	rs7248028	20.6852	0.0029156
GCST90277279	GCST90277279	rs78395462	21.7386	0.00306362
GCST90277279	GCST90277279	rs78418403	20.4417	0.00288136
GCST90277279	GCST90277279	rs80201535	20.1018	0.00283359
GCST90277279	GCST90277279	rs818276	19.793	0.00279019
GCST90277343	GCST90277343	rs114930909	22.1365	0.00308603
GCST90277343	GCST90277343	rs12922657	20.4715	0.00285457
GCST90277343	GCST90277343	rs150046733	19.9988	0.00278884
GCST90277343	GCST90277343	rs28489182	22.2247	0.00309829
GCST90277343	GCST90277343	rs114930909	22.1365	0.00308603
GCST90277343	GCST90277343	rs12922657	20.4715	0.00285457
GCST90277343	GCST90277343	rs150046733	19.9988	0.00278884
GCST90277343	GCST90277343	rs28489182	22.2247	0.00309829
GCST90277343	GCST90277343	rs114930909	22.1365	0.00308603
GCST90277343	GCST90277343	rs12922657	20.4715	0.00285457
GCST90277343	GCST90277343	rs150046733	19.9988	0.00278884
GCST90277343	GCST90277343	rs28489182	22.2247	0.00309829
GCST90277343	GCST90277343	rs114930909	22.1365	0.00308603
GCST90277343	GCST90277343	rs12922657	20.4715	0.00285457
GCST90277343	GCST90277343	rs150046733	19.9988	0.00278884
GCST90277343	GCST90277343	rs28489182	22.2247	0.00309829
GCST90277343	GCST90277343	rs113370662	19.9241	0.00277846
GCST90277343	GCST90277343	rs114401161	21.7541	0.00303289
GCST90277343	GCST90277343	rs114930909	22.1365	0.00308603
GCST90277343	GCST90277343	rs12922657	20.4715	0.00285457
GCST90277343	GCST90277343	rs140484966	20.1143	0.00280491
GCST90277343	GCST90277343	rs149058290	20.3594	0.00283898
GCST90277343	GCST90277343	rs150046733	19.9988	0.00278884
GCST90277343	GCST90277343	rs1601934	25.0509	0.0034909
GCST90277343	GCST90277343	rs17231506	39.8023	0.00553517
GCST90277343	GCST90277343	rs174574	83.912	0.0115982
GCST90277343	GCST90277343	rs1800588	28.3571	0.00394981
GCST90277343	GCST90277343	rs28489182	22.2247	0.00309829
GCST90277343	GCST90277343	rs35874447	26.4275	0.00368203
GCST90277343	GCST90277343	rs61448283	21.4459	0.00299005
GCST90277343	GCST90277343	rs7677028	21.1155	0.00294411
GCST90277343	GCST90277343	rs784655	23.0664	0.00321525
GCST90277343	GCST90277343	rs9366277	19.8965	0.00277461
GCST90277343	GCST90277343	rs113370662	19.9241	0.00277846
GCST90277343	GCST90277343	rs114401161	21.7541	0.00303289
GCST90277343	GCST90277343	rs114930909	22.1365	0.00308603
GCST90277343	GCST90277343	rs12922657	20.4715	0.00285457
GCST90277343	GCST90277343	rs140484966	20.1143	0.00280491
GCST90277343	GCST90277343	rs149058290	20.3594	0.00283898
GCST90277343	GCST90277343	rs150046733	19.9988	0.00278884
GCST90277343	GCST90277343	rs1601934	25.0509	0.0034909
GCST90277343	GCST90277343	rs17231506	39.8023	0.00553517
GCST90277343	GCST90277343	rs174574	83.912	0.0115982
GCST90277343	GCST90277343	rs1800588	28.3571	0.00394981
GCST90277343	GCST90277343	rs28489182	22.2247	0.00309829
GCST90277343	GCST90277343	rs35874447	26.4275	0.00368203
GCST90277343	GCST90277343	rs61448283	21.4459	0.00299005
GCST90277343	GCST90277343	rs7677028	21.1155	0.00294411
GCST90277343	GCST90277343	rs784655	23.0664	0.00321525
GCST90277343	GCST90277343	rs9366277	19.8965	0.00277461
GCST90277343	GCST90277343	rs113370662	19.9241	0.00277846
GCST90277343	GCST90277343	rs114401161	21.7541	0.00303289
GCST90277343	GCST90277343	rs114930909	22.1365	0.00308603
GCST90277343	GCST90277343	rs12922657	20.4715	0.00285457
GCST90277343	GCST90277343	rs140484966	20.1143	0.00280491
GCST90277343	GCST90277343	rs149058290	20.3594	0.00283898
GCST90277343	GCST90277343	rs150046733	19.9988	0.00278884
GCST90277343	GCST90277343	rs1601934	25.0509	0.0034909
GCST90277343	GCST90277343	rs17231506	39.8023	0.00553517
GCST90277343	GCST90277343	rs174574	83.912	0.0115982
GCST90277343	GCST90277343	rs1800588	28.3571	0.00394981
GCST90277343	GCST90277343	rs28489182	22.2247	0.00309829
GCST90277343	GCST90277343	rs35874447	26.4275	0.00368203
GCST90277343	GCST90277343	rs61448283	21.4459	0.00299005
GCST90277343	GCST90277343	rs7677028	21.1155	0.00294411
GCST90277343	GCST90277343	rs784655	23.0664	0.00321525
GCST90277343	GCST90277343	rs9366277	19.8965	0.00277461
GCST90277343	GCST90277343	rs113370662	19.9241	0.00277846
GCST90277343	GCST90277343	rs114401161	21.7541	0.00303289
GCST90277343	GCST90277343	rs114930909	22.1365	0.00308603
GCST90277343	GCST90277343	rs12922657	20.4715	0.00285457
GCST90277343	GCST90277343	rs140484966	20.1143	0.00280491
GCST90277343	GCST90277343	rs149058290	20.3594	0.00283898
GCST90277343	GCST90277343	rs150046733	19.9988	0.00278884
GCST90277343	GCST90277343	rs17231506	39.8023	0.00553517
GCST90277343	GCST90277343	rs174574	83.912	0.0115982
GCST90277343	GCST90277343	rs1800588	28.3571	0.00394981
GCST90277343	GCST90277343	rs191784724	22.2901	0.00310737
GCST90277343	GCST90277343	rs28489182	22.2247	0.00309829
GCST90277343	GCST90277343	rs35874447	26.4275	0.00368203
GCST90277343	GCST90277343	rs375094094	20.3497	0.00283763
GCST90277343	GCST90277343	rs61448283	21.4459	0.00299005
GCST90277343	GCST90277343	rs7677028	21.1155	0.00294411
GCST90277343	GCST90277343	rs784655	23.0664	0.00321525
GCST90277343	GCST90277343	rs9366277	19.8965	0.00277461
GCST90277343	GCST90200355	rs10236510	22.9609	0.00496133
GCST90277343	GCST90200355	rs117717775	19.629	0.00424445
GCST90277343	GCST90200355	rs12154017	19.8614	0.00429449
GCST90277343	GCST90200355	rs184965710	20.3458	0.00439877
GCST90277343	GCST90200355	rs2299639	19.9668	0.00431718
GCST90277343	GCST90200355	rs41297593	21.2493	0.00459321
GCST90277343	GCST90200355	rs62103136	20.4605	0.00442345
GCST90277343	GCST90200355	rs72777711	21.0685	0.00455431
GCST90277343	GCST90200355	rs76969758	22.2327	0.00480474
GCST90277343	GCST90200355	rs77506352	21.9737	0.00474903
GCST90277343	GCST90200355	rs80332390	23.02	0.00497405
GCST90277343	GCST90200355	rs10236510	22.9609	0.00496133
GCST90277343	GCST90200355	rs117717775	19.629	0.00424445
GCST90277343	GCST90200355	rs12154017	19.8614	0.00429449
GCST90277343	GCST90200355	rs184965710	20.3458	0.00439877
GCST90277343	GCST90200355	rs2299639	19.9668	0.00431718
GCST90277343	GCST90200355	rs41297593	21.2493	0.00459321
GCST90277343	GCST90200355	rs62103136	20.4605	0.00442345
GCST90277343	GCST90200355	rs72777711	21.0685	0.00455431
GCST90277343	GCST90200355	rs76969758	22.2327	0.00480474
GCST90277343	GCST90200355	rs77506352	21.9737	0.00474903
GCST90277343	GCST90200355	rs80332390	23.02	0.00497405
GCST90277343	GCST90200355	rs10236510	22.9609	0.00496133
GCST90277343	GCST90200355	rs117717775	19.629	0.00424445
GCST90277343	GCST90200355	rs12154017	19.8614	0.00429449
GCST90277343	GCST90200355	rs184965710	20.3458	0.00439877
GCST90277343	GCST90200355	rs2299639	19.9668	0.00431718
GCST90277343	GCST90200355	rs41297593	21.2493	0.00459321
GCST90277343	GCST90200355	rs62103136	20.4605	0.00442345
GCST90277343	GCST90200355	rs72777711	21.0685	0.00455431
GCST90277343	GCST90200355	rs76969758	22.2327	0.00480474
GCST90277343	GCST90200355	rs77506352	21.9737	0.00474903
GCST90277343	GCST90200355	rs80332390	23.02	0.00497405
GCST90277343	GCST90200355	rs10236510	22.9609	0.00496133
GCST90277343	GCST90200355	rs117717775	19.629	0.00424445
GCST90277343	GCST90200355	rs12154017	19.8614	0.00429449
GCST90277343	GCST90200355	rs184965710	20.3458	0.00439877
GCST90277343	GCST90200355	rs2299639	19.9668	0.00431718
GCST90277343	GCST90200355	rs41297593	21.2493	0.00459321
GCST90277343	GCST90200355	rs62103136	20.4605	0.00442345
GCST90277343	GCST90200355	rs72777711	21.0685	0.00455431
GCST90277343	GCST90200355	rs76969758	22.2327	0.00480474
GCST90277343	GCST90200355	rs77506352	21.9737	0.00474903
GCST90277343	GCST90200355	rs80332390	23.02	0.00497405
GCST90277343	GCST90200109	rs1077835	22.0155	0.00283558
GCST90277343	GCST90200109	rs13329556	24.9313	0.00320993
GCST90277343	GCST90200109	rs1651059	38.5488	0.00495451
GCST90277343	GCST90200109	rs3007067	19.5816	0.00252289
GCST90277343	GCST90200721	rs10236510	22.4391	0.00489997
GCST90277343	GCST90200721	rs1461567	19.6679	0.00429743
GCST90277343	GCST90200721	rs1530382	23.656	0.00516432
GCST90277343	GCST90200075	rs11577200	19.9587	0.00241282
GCST90277343	GCST90200075	rs17114612	24.094	0.00291128
GCST90277343	GCST90200075	rs3827062	19.703	0.00238198
GCST90277343	GCST90200075	rs7740635	21.1219	0.00255308
GCST90277343	GCST90200075	rs9365809	21.3473	0.00258024
GCST90277343	GCST90200355	rs10236510	22.9609	0.00496133
GCST90277343	GCST90200355	rs12154017	19.8614	0.00429449
GCST90277343	GCST90200355	rs2299639	19.9668	0.00431718
GCST90277343	GCST90200355	rs41297593	21.2493	0.00459321
GCST90277343	GCST90200355	rs62103136	20.4605	0.00442345
GCST90277343	GCST90200355	rs10236510	22.9609	0.00496133
GCST90277343	GCST90200355	rs117717775	19.629	0.00424445
GCST90277343	GCST90200355	rs12154017	19.8614	0.00429449
GCST90277343	GCST90200355	rs184965710	20.3458	0.00439877
GCST90277343	GCST90200355	rs2299639	19.9668	0.00431718
GCST90277343	GCST90200355	rs41297593	21.2493	0.00459321
GCST90277343	GCST90200355	rs62103136	20.4605	0.00442345
GCST90277343	GCST90200355	rs72777711	21.0685	0.00455431
GCST90277343	GCST90200355	rs76969758	22.2327	0.00480474
GCST90277343	GCST90200355	rs77506352	21.9737	0.00474903
GCST90277343	GCST90200355	rs80332390	23.02	0.00497405
GCST90277343	GCST90200355	rs10236510	22.9609	0.00496133
GCST90277343	GCST90200355	rs12154017	19.8614	0.00429449
GCST90277343	GCST90200355	rs2299639	19.9668	0.00431718
GCST90277343	GCST90200355	rs41297593	21.2493	0.00459321
GCST90277343	GCST90200355	rs62103136	20.4605	0.00442345
GCST90277343	GCST90200355	rs10236510	22.9609	0.00496133
GCST90277343	GCST90200355	rs117717775	19.629	0.00424445
GCST90277343	GCST90200355	rs12154017	19.8614	0.00429449
GCST90277343	GCST90200355	rs184965710	20.3458	0.00439877
GCST90277343	GCST90200355	rs2299639	19.9668	0.00431718
GCST90277343	GCST90200355	rs41297593	21.2493	0.00459321
GCST90277343	GCST90200355	rs62103136	20.4605	0.00442345
GCST90277343	GCST90200355	rs72777711	21.0685	0.00455431
GCST90277343	GCST90200355	rs76969758	22.2327	0.00480474
GCST90277343	GCST90200355	rs77506352	21.9737	0.00474903
GCST90277343	GCST90200355	rs80332390	23.02	0.00497405
GCST90277257	GCST90277257	rs10812660	23.0937	0.00321321
GCST90277257	GCST90277257	rs112411704	21.0616	0.00293131
GCST90277257	GCST90277257	rs11730766	24.0262	0.00334252
GCST90277257	GCST90277257	rs11781607	19.9857	0.00278198
GCST90277257	GCST90277257	rs11858279	23.267	0.00323726
GCST90277257	GCST90277257	rs12552499	22.193	0.00308829
GCST90277257	GCST90277257	rs12562141	21.0559	0.00293051
GCST90277257	GCST90277257	rs1271671	20.9872	0.00292098
GCST90277257	GCST90277257	rs141401656	19.5433	0.00272056
GCST90277257	GCST90277257	rs16963800	23.3732	0.00325198
GCST90277257	GCST90277257	rs1800961	23.0894	0.00321262
GCST90277257	GCST90277257	rs182695896	25.2927	0.0035181
GCST90277257	GCST90277257	rs429358	24.1097	0.00335411
GCST90277257	GCST90277257	rs57405165	21.5358	0.00299711
GCST90277257	GCST90277257	rs669552	21.6	0.00300601
GCST90277257	GCST90277257	rs73005445	21.8841	0.00304542
GCST90277257	GCST90277257	rs75611814	20.5707	0.00286318
GCST90277257	GCST90277257	rs77645768	20.1719	0.00280783
GCST90277257	GCST90277257	rs78721266	21.3433	0.00297039
GCST90277257	GCST90277257	rs10812660	23.0937	0.00321321
GCST90277257	GCST90277257	rs112411704	21.0616	0.00293131
GCST90277257	GCST90277257	rs11730766	24.0262	0.00334252
GCST90277257	GCST90277257	rs11781607	19.9857	0.00278198
GCST90277257	GCST90277257	rs11858279	23.267	0.00323726
GCST90277257	GCST90277257	rs12552499	22.193	0.00308829
GCST90277257	GCST90277257	rs12562141	21.0559	0.00293051
GCST90277257	GCST90277257	rs1271671	20.9872	0.00292098
GCST90277257	GCST90277257	rs141401656	19.5433	0.00272056
GCST90277257	GCST90277257	rs16963800	23.3732	0.00325198
GCST90277257	GCST90277257	rs1800961	23.0894	0.00321262
GCST90277257	GCST90277257	rs182695896	25.2927	0.0035181
GCST90277257	GCST90277257	rs429358	24.1097	0.00335411
GCST90277257	GCST90277257	rs57405165	21.5358	0.00299711
GCST90277257	GCST90277257	rs669552	21.6	0.00300601
GCST90277257	GCST90277257	rs73005445	21.8841	0.00304542
GCST90277257	GCST90277257	rs75611814	20.5707	0.00286318
GCST90277257	GCST90277257	rs77645768	20.1719	0.00280783
GCST90277257	GCST90277257	rs78721266	21.3433	0.00297039
GCST90277257	GCST90277257	rs10812660	23.0937	0.00321321
GCST90277257	GCST90277257	rs112411704	21.0616	0.00293131
GCST90277257	GCST90277257	rs11730766	24.0262	0.00334252
GCST90277257	GCST90277257	rs11781607	19.9857	0.00278198
GCST90277257	GCST90277257	rs11858279	23.267	0.00323726
GCST90277257	GCST90277257	rs12552499	22.193	0.00308829
GCST90277257	GCST90277257	rs12562141	21.0559	0.00293051
GCST90277257	GCST90277257	rs1271671	20.9872	0.00292098
GCST90277257	GCST90277257	rs141401656	19.5433	0.00272056
GCST90277257	GCST90277257	rs16963800	23.3732	0.00325198
GCST90277257	GCST90277257	rs1800961	23.0894	0.00321262
GCST90277257	GCST90277257	rs182695896	25.2927	0.0035181
GCST90277257	GCST90277257	rs429358	24.1097	0.00335411
GCST90277257	GCST90277257	rs57405165	21.5358	0.00299711
GCST90277257	GCST90277257	rs669552	21.6	0.00300601
GCST90277257	GCST90277257	rs73005445	21.8841	0.00304542
GCST90277257	GCST90277257	rs75611814	20.5707	0.00286318
GCST90277257	GCST90277257	rs77645768	20.1719	0.00280783
GCST90277257	GCST90277257	rs78721266	21.3433	0.00297039
GCST90277257	GCST90277257	rs10812660	23.0937	0.00321321
GCST90277257	GCST90277257	rs112411704	21.0616	0.00293131
GCST90277257	GCST90277257	rs11730766	24.0262	0.00334252
GCST90277257	GCST90277257	rs11781607	19.9857	0.00278198
GCST90277257	GCST90277257	rs11858279	23.267	0.00323726
GCST90277257	GCST90277257	rs12552499	22.193	0.00308829
GCST90277257	GCST90277257	rs12562141	21.0559	0.00293051
GCST90277257	GCST90277257	rs1271671	20.9872	0.00292098
GCST90277257	GCST90277257	rs141401656	19.5433	0.00272056
GCST90277257	GCST90277257	rs16963800	23.3732	0.00325198
GCST90277257	GCST90277257	rs1800961	23.0894	0.00321262
GCST90277257	GCST90277257	rs182695896	25.2927	0.0035181
GCST90277257	GCST90277257	rs429358	24.1097	0.00335411
GCST90277257	GCST90277257	rs57405165	21.5358	0.00299711
GCST90277257	GCST90277257	rs669552	21.6	0.00300601
GCST90277257	GCST90277257	rs73005445	21.8841	0.00304542
GCST90277257	GCST90277257	rs75611814	20.5707	0.00286318
GCST90277257	GCST90277257	rs77645768	20.1719	0.00280783
GCST90277257	GCST90277257	rs78721266	21.3433	0.00297039
GCST90277257	GCST90277257	rs10812660	23.0937	0.00321321
GCST90277257	GCST90277257	rs112411704	21.0616	0.00293131
GCST90277257	GCST90277257	rs11730766	24.0262	0.00334252
GCST90277257	GCST90277257	rs11781607	19.9857	0.00278198
GCST90277257	GCST90277257	rs11858279	23.267	0.00323726
GCST90277257	GCST90277257	rs12552499	22.193	0.00308829
GCST90277257	GCST90277257	rs12562141	21.0559	0.00293051
GCST90277257	GCST90277257	rs1271671	20.9872	0.00292098
GCST90277257	GCST90277257	rs141401656	19.5433	0.00272056
GCST90277257	GCST90277257	rs16963800	23.3732	0.00325198
GCST90277257	GCST90277257	rs1800961	23.0894	0.00321262
GCST90277257	GCST90277257	rs182695896	25.2927	0.0035181
GCST90277257	GCST90277257	rs429358	24.1097	0.00335411
GCST90277257	GCST90277257	rs57405165	21.5358	0.00299711
GCST90277257	GCST90277257	rs669552	21.6	0.00300601
GCST90277257	GCST90277257	rs73005445	21.8841	0.00304542
GCST90277257	GCST90277257	rs75611814	20.5707	0.00286318
GCST90277257	GCST90277257	rs77645768	20.1719	0.00280783
GCST90277257	GCST90277257	rs78721266	21.3433	0.00297039
GCST90277257	GCST90277257	rs10812660	23.0937	0.00321321
GCST90277257	GCST90277257	rs11781607	19.9857	0.00278198
GCST90277257	GCST90277257	rs118068660	32.6156	0.00453208
GCST90277257	GCST90277257	rs11858279	23.267	0.00323726
GCST90277257	GCST90277257	rs12562141	21.0559	0.00293051
GCST90277257	GCST90277257	rs1271671	20.9872	0.00292098
GCST90277257	GCST90277257	rs16963800	23.3732	0.00325198
GCST90277257	GCST90277257	rs1800961	23.0894	0.00321262
GCST90277257	GCST90277257	rs429358	24.1097	0.00335411
GCST90277257	GCST90277257	rs57405165	21.5358	0.00299711
GCST90277257	GCST90277257	rs669552	21.6	0.00300601
GCST90277257	GCST90277257	rs73005445	21.8841	0.00304542
GCST90277257	GCST90277257	rs75611814	20.5707	0.00286318
GCST90277257	GCST90277257	rs77645768	20.1719	0.00280783
GCST90277257	GCST90277257	rs78721266	21.3433	0.00297039
GCST90277257	GCST90277257	rs10812660	23.0937	0.00321321
GCST90277257	GCST90277257	rs11781607	19.9857	0.00278198
GCST90277257	GCST90277257	rs118068660	32.6156	0.00453208
GCST90277257	GCST90277257	rs11858279	23.267	0.00323726
GCST90277257	GCST90277257	rs12562141	21.0559	0.00293051
GCST90277257	GCST90277257	rs1271671	20.9872	0.00292098
GCST90277257	GCST90277257	rs16963800	23.3732	0.00325198
GCST90277257	GCST90277257	rs1800961	23.0894	0.00321262
GCST90277257	GCST90277257	rs429358	24.1097	0.00335411
GCST90277257	GCST90277257	rs57405165	21.5358	0.00299711
GCST90277257	GCST90277257	rs669552	21.6	0.00300601
GCST90277257	GCST90277257	rs73005445	21.8841	0.00304542
GCST90277257	GCST90277257	rs75611814	20.5707	0.00286318
GCST90277257	GCST90277257	rs77645768	20.1719	0.00280783
GCST90277257	GCST90277257	rs78721266	21.3433	0.00297039
GCST90277257	GCST90277257	rs10812660	23.0937	0.00321321
GCST90277257	GCST90277257	rs112411704	21.0616	0.00293131
GCST90277257	GCST90277257	rs114243848	29.0711	0.00404154
GCST90277257	GCST90277257	rs11591147	20.6737	0.00287747
GCST90277257	GCST90277257	rs11730766	24.0262	0.00334252
GCST90277257	GCST90277257	rs11781607	19.9857	0.00278198
GCST90277257	GCST90277257	rs118068660	32.6156	0.00453208
GCST90277257	GCST90277257	rs11857386	21.0354	0.00292766
GCST90277257	GCST90277257	rs11858279	23.267	0.00323726
GCST90277257	GCST90277257	rs12366015	19.5519	0.00272176
GCST90277257	GCST90277257	rs12552499	22.193	0.00308829
GCST90277257	GCST90277257	rs12562141	21.0559	0.00293051
GCST90277257	GCST90277257	rs1259751	21.2881	0.00296274
GCST90277257	GCST90277257	rs1271671	20.9872	0.00292098
GCST90277257	GCST90277257	rs141401656	19.5433	0.00272056
GCST90277257	GCST90277257	rs143214193	20.7326	0.00288565
GCST90277257	GCST90277257	rs16963800	23.3732	0.00325198
GCST90277257	GCST90277257	rs17702736	19.9042	0.00277067
GCST90277257	GCST90277257	rs1800961	23.0894	0.00321262
GCST90277257	GCST90277257	rs2237478	22.184	0.00308703
GCST90277257	GCST90277257	rs223841	19.5682	0.00272402
GCST90277257	GCST90277257	rs2879630	22.8264	0.00317614
GCST90277257	GCST90277257	rs34462361	19.9466	0.00277656
GCST90277257	GCST90277257	rs429358	24.1097	0.00335411
GCST90277257	GCST90277257	rs57405165	21.5358	0.00299711
GCST90277257	GCST90277257	rs669552	21.6	0.00300601
GCST90277257	GCST90277257	rs73005445	21.8841	0.00304542
GCST90277257	GCST90277257	rs75059546	20.6971	0.00288072
GCST90277257	GCST90277257	rs75611814	20.5707	0.00286318
GCST90277257	GCST90277257	rs76093749	20.8222	0.00289809
GCST90277257	GCST90277257	rs77645768	20.1719	0.00280783
GCST90277257	GCST90277257	rs78721266	21.3433	0.00297039
GCST90277257	GCST90277257	rs7909144	20.0425	0.00278987
GCST90277257	GCST90277257	rs10812660	23.0937	0.00321321
GCST90277257	GCST90277257	rs112411704	21.0616	0.00293131
GCST90277257	GCST90277257	rs114243848	29.0711	0.00404154
GCST90277257	GCST90277257	rs11591147	20.6737	0.00287747
GCST90277257	GCST90277257	rs11730766	24.0262	0.00334252
GCST90277257	GCST90277257	rs11781607	19.9857	0.00278198
GCST90277257	GCST90277257	rs118068660	32.6156	0.00453208
GCST90277257	GCST90277257	rs11857386	21.0354	0.00292766
GCST90277257	GCST90277257	rs11858279	23.267	0.00323726
GCST90277257	GCST90277257	rs12366015	19.5519	0.00272176
GCST90277257	GCST90277257	rs12552499	22.193	0.00308829
GCST90277257	GCST90277257	rs12562141	21.0559	0.00293051
GCST90277257	GCST90277257	rs1259751	21.2881	0.00296274
GCST90277257	GCST90277257	rs1271671	20.9872	0.00292098
GCST90277257	GCST90277257	rs141401656	19.5433	0.00272056
GCST90277257	GCST90277257	rs143214193	20.7326	0.00288565
GCST90277257	GCST90277257	rs16963800	23.3732	0.00325198
GCST90277257	GCST90277257	rs17702736	19.9042	0.00277067
GCST90277257	GCST90277257	rs1800961	23.0894	0.00321262
GCST90277257	GCST90277257	rs2237478	22.184	0.00308703
GCST90277257	GCST90277257	rs223841	19.5682	0.00272402
GCST90277257	GCST90277257	rs2879630	22.8264	0.00317614
GCST90277257	GCST90277257	rs34462361	19.9466	0.00277656
GCST90277257	GCST90277257	rs429358	24.1097	0.00335411
GCST90277257	GCST90277257	rs57405165	21.5358	0.00299711
GCST90277257	GCST90277257	rs669552	21.6	0.00300601
GCST90277257	GCST90277257	rs73005445	21.8841	0.00304542
GCST90277257	GCST90277257	rs75059546	20.6971	0.00288072
GCST90277257	GCST90277257	rs75611814	20.5707	0.00286318
GCST90277257	GCST90277257	rs76093749	20.8222	0.00289809
GCST90277257	GCST90277257	rs77645768	20.1719	0.00280783
GCST90277257	GCST90277257	rs78721266	21.3433	0.00297039
GCST90277257	GCST90277257	rs7909144	20.0425	0.00278987
GCST90277257	GCST90277257	rs10812660	23.0937	0.00321321
GCST90277257	GCST90277257	rs112411704	21.0616	0.00293131
GCST90277257	GCST90277257	rs114243848	29.0711	0.00404154
GCST90277257	GCST90277257	rs11591147	20.6737	0.00287747
GCST90277257	GCST90277257	rs11730766	24.0262	0.00334252
GCST90277257	GCST90277257	rs11781607	19.9857	0.00278198
GCST90277257	GCST90277257	rs118068660	32.6156	0.00453208
GCST90277257	GCST90277257	rs11857386	21.0354	0.00292766
GCST90277257	GCST90277257	rs11858279	23.267	0.00323726
GCST90277257	GCST90277257	rs12366015	19.5519	0.00272176
GCST90277257	GCST90277257	rs12552499	22.193	0.00308829
GCST90277257	GCST90277257	rs12562141	21.0559	0.00293051
GCST90277257	GCST90277257	rs1259751	21.2881	0.00296274
GCST90277257	GCST90277257	rs1271671	20.9872	0.00292098
GCST90277257	GCST90277257	rs141401656	19.5433	0.00272056
GCST90277257	GCST90277257	rs143214193	20.7326	0.00288565
GCST90277257	GCST90277257	rs16963800	23.3732	0.00325198
GCST90277257	GCST90277257	rs17702736	19.9042	0.00277067
GCST90277257	GCST90277257	rs1800961	23.0894	0.00321262
GCST90277257	GCST90277257	rs2237478	22.184	0.00308703
GCST90277257	GCST90277257	rs223841	19.5682	0.00272402
GCST90277257	GCST90277257	rs2879630	22.8264	0.00317614
GCST90277257	GCST90277257	rs34462361	19.9466	0.00277656
GCST90277257	GCST90277257	rs429358	24.1097	0.00335411
GCST90277257	GCST90277257	rs57405165	21.5358	0.00299711
GCST90277257	GCST90277257	rs669552	21.6	0.00300601
GCST90277257	GCST90277257	rs73005445	21.8841	0.00304542
GCST90277257	GCST90277257	rs75059546	20.6971	0.00288072
GCST90277257	GCST90277257	rs75611814	20.5707	0.00286318
GCST90277257	GCST90277257	rs76093749	20.8222	0.00289809
GCST90277257	GCST90277257	rs77645768	20.1719	0.00280783
GCST90277257	GCST90277257	rs78721266	21.3433	0.00297039
GCST90277257	GCST90277257	rs7909144	20.0425	0.00278987
GCST90277257	GCST90277257	rs10812660	23.0937	0.00321321
GCST90277257	GCST90277257	rs112411704	21.0616	0.00293131
GCST90277257	GCST90277257	rs114243848	29.0711	0.00404154
GCST90277257	GCST90277257	rs11591147	20.6737	0.00287747
GCST90277257	GCST90277257	rs11730766	24.0262	0.00334252
GCST90277257	GCST90277257	rs11781607	19.9857	0.00278198
GCST90277257	GCST90277257	rs118068660	32.6156	0.00453208
GCST90277257	GCST90277257	rs11857386	21.0354	0.00292766
GCST90277257	GCST90277257	rs11858279	23.267	0.00323726
GCST90277257	GCST90277257	rs12366015	19.5519	0.00272176
GCST90277257	GCST90277257	rs12552499	22.193	0.00308829
GCST90277257	GCST90277257	rs12562141	21.0559	0.00293051
GCST90277257	GCST90277257	rs1259751	21.2881	0.00296274
GCST90277257	GCST90277257	rs1271671	20.9872	0.00292098
GCST90277257	GCST90277257	rs141401656	19.5433	0.00272056
GCST90277257	GCST90277257	rs143214193	20.7326	0.00288565
GCST90277257	GCST90277257	rs16963800	23.3732	0.00325198
GCST90277257	GCST90277257	rs17702736	19.9042	0.00277067
GCST90277257	GCST90277257	rs1800961	23.0894	0.00321262
GCST90277257	GCST90277257	rs2237478	22.184	0.00308703
GCST90277257	GCST90277257	rs223841	19.5682	0.00272402
GCST90277257	GCST90277257	rs2879630	22.8264	0.00317614
GCST90277257	GCST90277257	rs34462361	19.9466	0.00277656
GCST90277257	GCST90277257	rs429358	24.1097	0.00335411
GCST90277257	GCST90277257	rs57405165	21.5358	0.00299711
GCST90277257	GCST90277257	rs669552	21.6	0.00300601
GCST90277257	GCST90277257	rs73005445	21.8841	0.00304542
GCST90277257	GCST90277257	rs75059546	20.6971	0.00288072
GCST90277257	GCST90277257	rs75611814	20.5707	0.00286318
GCST90277257	GCST90277257	rs76093749	20.8222	0.00289809
GCST90277257	GCST90277257	rs77645768	20.1719	0.00280783
GCST90277257	GCST90277257	rs78721266	21.3433	0.00297039
GCST90277257	GCST90277257	rs7909144	20.0425	0.00278987
GCST90277257	GCST90277257	rs114243848	29.0711	0.00404154
GCST90277257	GCST90277257	rs11591147	20.6737	0.00287747
GCST90277257	GCST90277257	rs11730766	24.0262	0.00334252
GCST90277257	GCST90277257	rs118068660	32.6156	0.00453208
GCST90277257	GCST90277257	rs11857386	21.0354	0.00292766
GCST90277257	GCST90277257	rs11858279	23.267	0.00323726
GCST90277257	GCST90277257	rs12562141	21.0559	0.00293051
GCST90277257	GCST90277257	rs141401656	19.5433	0.00272056
GCST90277257	GCST90277257	rs143214193	20.7326	0.00288565
GCST90277257	GCST90277257	rs16963800	23.3732	0.00325198
GCST90277257	GCST90277257	rs17702736	19.9042	0.00277067
GCST90277257	GCST90277257	rs1800961	23.0894	0.00321262
GCST90277257	GCST90277257	rs223841	19.5682	0.00272402
GCST90277257	GCST90277257	rs34462361	19.9466	0.00277656
GCST90277257	GCST90277257	rs429358	24.1097	0.00335411
GCST90277257	GCST90277257	rs57405165	21.5358	0.00299711
GCST90277257	GCST90277257	rs669552	21.6	0.00300601
GCST90277257	GCST90277257	rs73005445	21.8841	0.00304542
GCST90277257	GCST90277257	rs75611814	20.5707	0.00286318
GCST90277257	GCST90277257	rs76093749	20.8222	0.00289809
GCST90277257	GCST90277257	rs77645768	20.1719	0.00280783
GCST90277257	GCST90277257	rs11591147	20.6737	0.00287747
GCST90277257	GCST90277257	rs12562141	21.0559	0.00293051
GCST90277257	GCST90277257	rs34462361	19.9466	0.00277656
GCST90277257	GCST90277257	rs11591147	20.6737	0.00287747
GCST90277257	GCST90277257	rs11730766	24.0262	0.00334252
GCST90277257	GCST90277257	rs12562141	21.0559	0.00293051
GCST90277257	GCST90277257	rs143214193	20.7326	0.00288565
GCST90277257	GCST90277257	rs34462361	19.9466	0.00277656
GCST90277257	GCST90277257	rs669552	21.6	0.00300601
GCST90277257	GCST90277257	rs77645768	20.1719	0.00280783
GCST90277257	GCST90277257	rs10812660	23.0937	0.00321321
GCST90277257	GCST90277257	rs112411704	21.0616	0.00293131
GCST90277257	GCST90277257	rs114243848	29.0711	0.00404154
GCST90277257	GCST90277257	rs11591147	20.6737	0.00287747
GCST90277257	GCST90277257	rs11730766	24.0262	0.00334252
GCST90277257	GCST90277257	rs11781607	19.9857	0.00278198
GCST90277257	GCST90277257	rs118068660	32.6156	0.00453208
GCST90277257	GCST90277257	rs11857386	21.0354	0.00292766
GCST90277257	GCST90277257	rs11858279	23.267	0.00323726
GCST90277257	GCST90277257	rs12366015	19.5519	0.00272176
GCST90277257	GCST90277257	rs12552499	22.193	0.00308829
GCST90277257	GCST90277257	rs12562141	21.0559	0.00293051
GCST90277257	GCST90277257	rs1259751	21.2881	0.00296274
GCST90277257	GCST90277257	rs1271671	20.9872	0.00292098
GCST90277257	GCST90277257	rs141401656	19.5433	0.00272056
GCST90277257	GCST90277257	rs143214193	20.7326	0.00288565
GCST90277257	GCST90277257	rs16963800	23.3732	0.00325198
GCST90277257	GCST90277257	rs17702736	19.9042	0.00277067
GCST90277257	GCST90277257	rs1800961	23.0894	0.00321262
GCST90277257	GCST90277257	rs2237478	22.184	0.00308703
GCST90277257	GCST90277257	rs223841	19.5682	0.00272402
GCST90277257	GCST90277257	rs2879630	22.8264	0.00317614
GCST90277257	GCST90277257	rs34462361	19.9466	0.00277656
GCST90277257	GCST90277257	rs429358	24.1097	0.00335411
GCST90277257	GCST90277257	rs57405165	21.5358	0.00299711
GCST90277257	GCST90277257	rs669552	21.6	0.00300601
GCST90277257	GCST90277257	rs73005445	21.8841	0.00304542
GCST90277257	GCST90277257	rs75059546	20.6971	0.00288072
GCST90277257	GCST90277257	rs75611814	20.5707	0.00286318
GCST90277257	GCST90277257	rs76093749	20.8222	0.00289809
GCST90277257	GCST90277257	rs77645768	20.1719	0.00280783
GCST90277257	GCST90277257	rs78721266	21.3433	0.00297039
GCST90277257	GCST90277257	rs7909144	20.0425	0.00278987
GCST90277257	GCST90277257	rs11591147	20.6737	0.00287747
GCST90277257	GCST90277257	rs12562141	21.0559	0.00293051
GCST90277257	GCST90277257	rs34462361	19.9466	0.00277656
GCST90277257	GCST90277257	rs669552	21.6	0.00300601
GCST90277257	GCST90277257	rs11591147	20.6737	0.00287747
GCST90277257	GCST90277257	rs11730766	24.0262	0.00334252
GCST90277257	GCST90277257	rs11781607	19.9857	0.00278198
GCST90277257	GCST90277257	rs12562141	21.0559	0.00293051
GCST90277257	GCST90277257	rs143214193	20.7326	0.00288565
GCST90277257	GCST90277257	rs2237478	22.184	0.00308703
GCST90277257	GCST90277257	rs34462361	19.9466	0.00277656
GCST90277257	GCST90277257	rs669552	21.6	0.00300601
GCST90277257	GCST90277257	rs75059546	20.6971	0.00288072
GCST90277257	GCST90277257	rs77645768	20.1719	0.00280783
GCST90277257	GCST90277257	rs10812660	23.0937	0.00321321
GCST90277257	GCST90277257	rs112411704	21.0616	0.00293131
GCST90277257	GCST90277257	rs114243848	29.0711	0.00404154
GCST90277257	GCST90277257	rs11591147	20.6737	0.00287747
GCST90277257	GCST90277257	rs11730766	24.0262	0.00334252
GCST90277257	GCST90277257	rs11781607	19.9857	0.00278198
GCST90277257	GCST90277257	rs118068660	32.6156	0.00453208
GCST90277257	GCST90277257	rs11857386	21.0354	0.00292766
GCST90277257	GCST90277257	rs11858279	23.267	0.00323726
GCST90277257	GCST90277257	rs12366015	19.5519	0.00272176
GCST90277257	GCST90277257	rs12552499	22.193	0.00308829
GCST90277257	GCST90277257	rs12562141	21.0559	0.00293051
GCST90277257	GCST90277257	rs1259751	21.2881	0.00296274
GCST90277257	GCST90277257	rs1271671	20.9872	0.00292098
GCST90277257	GCST90277257	rs141401656	19.5433	0.00272056
GCST90277257	GCST90277257	rs143214193	20.7326	0.00288565
GCST90277257	GCST90277257	rs16963800	23.3732	0.00325198
GCST90277257	GCST90277257	rs17702736	19.9042	0.00277067
GCST90277257	GCST90277257	rs1800961	23.0894	0.00321262
GCST90277257	GCST90277257	rs2237478	22.184	0.00308703
GCST90277257	GCST90277257	rs223841	19.5682	0.00272402
GCST90277257	GCST90277257	rs2879630	22.8264	0.00317614
GCST90277257	GCST90277257	rs34462361	19.9466	0.00277656
GCST90277257	GCST90277257	rs429358	24.1097	0.00335411
GCST90277257	GCST90277257	rs57405165	21.5358	0.00299711
GCST90277257	GCST90277257	rs669552	21.6	0.00300601
GCST90277257	GCST90277257	rs73005445	21.8841	0.00304542
GCST90277257	GCST90277257	rs75059546	20.6971	0.00288072
GCST90277257	GCST90277257	rs75611814	20.5707	0.00286318
GCST90277257	GCST90277257	rs76093749	20.8222	0.00289809
GCST90277257	GCST90277257	rs77645768	20.1719	0.00280783
GCST90277257	GCST90277257	rs78721266	21.3433	0.00297039
GCST90277257	GCST90277257	rs7909144	20.0425	0.00278987
GCST90277257	GCST90277257	rs10812660	23.0937	0.00321321
GCST90277257	GCST90277257	rs112411704	21.0616	0.00293131
GCST90277257	GCST90277257	rs11591147	20.6737	0.00287747
GCST90277257	GCST90277257	rs11730766	24.0262	0.00334252
GCST90277257	GCST90277257	rs11781607	19.9857	0.00278198
GCST90277257	GCST90277257	rs11857386	21.0354	0.00292766
GCST90277257	GCST90277257	rs11858279	23.267	0.00323726
GCST90277257	GCST90277257	rs12366015	19.5519	0.00272176
GCST90277257	GCST90277257	rs12552499	22.193	0.00308829
GCST90277257	GCST90277257	rs12562141	21.0559	0.00293051
GCST90277257	GCST90277257	rs1259751	21.2881	0.00296274
GCST90277257	GCST90277257	rs1271671	20.9872	0.00292098
GCST90277257	GCST90277257	rs143214193	20.7326	0.00288565
GCST90277257	GCST90277257	rs16963800	23.3732	0.00325198
GCST90277257	GCST90277257	rs2237478	22.184	0.00308703
GCST90277257	GCST90277257	rs223841	19.5682	0.00272402
GCST90277257	GCST90277257	rs2879630	22.8264	0.00317614
GCST90277257	GCST90277257	rs34462361	19.9466	0.00277656
GCST90277257	GCST90277257	rs669552	21.6	0.00300601
GCST90277257	GCST90277257	rs75059546	20.6971	0.00288072
GCST90277257	GCST90277257	rs75611814	20.5707	0.00286318
GCST90277257	GCST90277257	rs77645768	20.1719	0.00280783
GCST90277257	GCST90277257	rs78721266	21.3433	0.00297039
GCST90277257	GCST90277257	rs7909144	20.0425	0.00278987
GCST90277257	GCST90277257	rs11591147	20.6737	0.00287747
GCST90277257	GCST90277257	rs11730766	24.0262	0.00334252
GCST90277257	GCST90277257	rs12562141	21.0559	0.00293051
GCST90277257	GCST90277257	rs143214193	20.7326	0.00288565
GCST90277257	GCST90277257	rs180958041	22.4264	0.00312066
GCST90277257	GCST90277257	rs182695896	25.2927	0.0035181
GCST90277257	GCST90277257	rs34462361	19.9466	0.00277656
GCST90277257	GCST90277257	rs669552	21.6	0.00300601
GCST90277257	GCST90277257	rs77645768	20.1719	0.00280783
GCST90277257	GCST90277257	rs10812660	23.0937	0.00321321
GCST90277257	GCST90277257	rs112411704	21.0616	0.00293131
GCST90277257	GCST90277257	rs11591147	20.6737	0.00287747
GCST90277257	GCST90277257	rs11730766	24.0262	0.00334252
GCST90277257	GCST90277257	rs11781607	19.9857	0.00278198
GCST90277257	GCST90277257	rs12552499	22.193	0.00308829
GCST90277257	GCST90277257	rs12562141	21.0559	0.00293051
GCST90277257	GCST90277257	rs143214193	20.7326	0.00288565
GCST90277257	GCST90277257	rs180958041	22.4264	0.00312066
GCST90277257	GCST90277257	rs182695896	25.2927	0.0035181
GCST90277257	GCST90277257	rs2237478	22.184	0.00308703
GCST90277257	GCST90277257	rs2879630	22.8264	0.00317614
GCST90277257	GCST90277257	rs34462361	19.9466	0.00277656
GCST90277257	GCST90277257	rs669552	21.6	0.00300601
GCST90277257	GCST90277257	rs75059546	20.6971	0.00288072
GCST90277257	GCST90277257	rs77645768	20.1719	0.00280783
GCST90277257	GCST90277257	rs78721266	21.3433	0.00297039
GCST90277257	GCST90277257	rs7909144	20.0425	0.00278987
GCST90277257	GCST90277257	rs11591147	20.6737	0.00287747
GCST90277257	GCST90277257	rs11730766	24.0262	0.00334252
GCST90277257	GCST90277257	rs12562141	21.0559	0.00293051
GCST90277257	GCST90277257	rs143214193	20.7326	0.00288565
GCST90277257	GCST90277257	rs180958041	22.4264	0.00312066
GCST90277257	GCST90277257	rs182695896	25.2927	0.0035181
GCST90277257	GCST90277257	rs2237478	22.184	0.00308703
GCST90277257	GCST90277257	rs34462361	19.9466	0.00277656
GCST90277257	GCST90277257	rs669552	21.6	0.00300601
GCST90277257	GCST90277257	rs75059546	20.6971	0.00288072
GCST90277257	GCST90277257	rs77645768	20.1719	0.00280783
GCST90277257	GCST90277257	rs10812660	23.0937	0.00321321
GCST90277257	GCST90277257	rs112411704	21.0616	0.00293131
GCST90277257	GCST90277257	rs114243848	29.0711	0.00404154
GCST90277257	GCST90277257	rs11591147	20.6737	0.00287747
GCST90277257	GCST90277257	rs11730766	24.0262	0.00334252
GCST90277257	GCST90277257	rs11781607	19.9857	0.00278198
GCST90277257	GCST90277257	rs118068660	32.6156	0.00453208
GCST90277257	GCST90277257	rs11857386	21.0354	0.00292766
GCST90277257	GCST90277257	rs11858279	23.267	0.00323726
GCST90277257	GCST90277257	rs12366015	19.5519	0.00272176
GCST90277257	GCST90277257	rs12552499	22.193	0.00308829
GCST90277257	GCST90277257	rs12562141	21.0559	0.00293051
GCST90277257	GCST90277257	rs1271671	20.9872	0.00292098
GCST90277257	GCST90277257	rs141401656	19.5433	0.00272056
GCST90277257	GCST90277257	rs143214193	20.7326	0.00288565
GCST90277257	GCST90277257	rs16963800	23.3732	0.00325198
GCST90277257	GCST90277257	rs17702736	19.9042	0.00277067
GCST90277257	GCST90277257	rs1800961	23.0894	0.00321262
GCST90277257	GCST90277257	rs180958041	22.4264	0.00312066
GCST90277257	GCST90277257	rs182695896	25.2927	0.0035181
GCST90277257	GCST90277257	rs2237478	22.184	0.00308703
GCST90277257	GCST90277257	rs223841	19.5682	0.00272402
GCST90277257	GCST90277257	rs2879630	22.8264	0.00317614
GCST90277257	GCST90277257	rs34462361	19.9466	0.00277656
GCST90277257	GCST90277257	rs429358	24.1097	0.00335411
GCST90277257	GCST90277257	rs57405165	21.5358	0.00299711
GCST90277257	GCST90277257	rs669552	21.6	0.00300601
GCST90277257	GCST90277257	rs73005445	21.8841	0.00304542
GCST90277257	GCST90277257	rs75059546	20.6971	0.00288072
GCST90277257	GCST90277257	rs75611814	20.5707	0.00286318
GCST90277257	GCST90277257	rs76093749	20.8222	0.00289809
GCST90277257	GCST90277257	rs77645768	20.1719	0.00280783
GCST90277257	GCST90277257	rs78721266	21.3433	0.00297039
GCST90277257	GCST90277257	rs7909144	20.0425	0.00278987
GCST90277257	GCST90277257	rs11591147	20.6737	0.00287747
GCST90277257	GCST90277257	rs12562141	21.0559	0.00293051
GCST90277257	GCST90277257	rs180958041	22.4264	0.00312066
GCST90277257	GCST90277257	rs34462361	19.9466	0.00277656
GCST90277257	GCST90277257	rs11591147	20.6737	0.00287747
GCST90277257	GCST90277257	rs11730766	24.0262	0.00334252
GCST90277257	GCST90277257	rs12562141	21.0559	0.00293051
GCST90277257	GCST90277257	rs143214193	20.7326	0.00288565
GCST90277257	GCST90277257	rs180958041	22.4264	0.00312066
GCST90277257	GCST90277257	rs182695896	25.2927	0.0035181
GCST90277257	GCST90277257	rs34462361	19.9466	0.00277656
GCST90277257	GCST90277257	rs669552	21.6	0.00300601
GCST90277257	GCST90277257	rs75059546	20.6971	0.00288072
GCST90277257	GCST90277257	rs77645768	20.1719	0.00280783
GCST90277257	GCST90277257	rs10812660	23.0937	0.00321321
GCST90277257	GCST90277257	rs112411704	21.0616	0.00293131
GCST90277257	GCST90277257	rs114243848	29.0711	0.00404154
GCST90277257	GCST90277257	rs11591147	20.6737	0.00287747
GCST90277257	GCST90277257	rs11730766	24.0262	0.00334252
GCST90277257	GCST90277257	rs11781607	19.9857	0.00278198
GCST90277257	GCST90277257	rs118068660	32.6156	0.00453208
GCST90277257	GCST90277257	rs11857386	21.0354	0.00292766
GCST90277257	GCST90277257	rs11858279	23.267	0.00323726
GCST90277257	GCST90277257	rs12366015	19.5519	0.00272176
GCST90277257	GCST90277257	rs12552499	22.193	0.00308829
GCST90277257	GCST90277257	rs12562141	21.0559	0.00293051
GCST90277257	GCST90277257	rs1271671	20.9872	0.00292098
GCST90277257	GCST90277257	rs141401656	19.5433	0.00272056
GCST90277257	GCST90277257	rs143214193	20.7326	0.00288565
GCST90277257	GCST90277257	rs16963800	23.3732	0.00325198
GCST90277257	GCST90277257	rs17702736	19.9042	0.00277067
GCST90277257	GCST90277257	rs1800961	23.0894	0.00321262
GCST90277257	GCST90277257	rs180958041	22.4264	0.00312066
GCST90277257	GCST90277257	rs182695896	25.2927	0.0035181
GCST90277257	GCST90277257	rs2237478	22.184	0.00308703
GCST90277257	GCST90277257	rs223841	19.5682	0.00272402
GCST90277257	GCST90277257	rs2879630	22.8264	0.00317614
GCST90277257	GCST90277257	rs34462361	19.9466	0.00277656
GCST90277257	GCST90277257	rs429358	24.1097	0.00335411
GCST90277257	GCST90277257	rs57405165	21.5358	0.00299711
GCST90277257	GCST90277257	rs669552	21.6	0.00300601
GCST90277257	GCST90277257	rs73005445	21.8841	0.00304542
GCST90277257	GCST90277257	rs75059546	20.6971	0.00288072
GCST90277257	GCST90277257	rs75611814	20.5707	0.00286318
GCST90277257	GCST90277257	rs76093749	20.8222	0.00289809
GCST90277257	GCST90277257	rs77645768	20.1719	0.00280783
GCST90277257	GCST90277257	rs78721266	21.3433	0.00297039
GCST90277257	GCST90277257	rs7909144	20.0425	0.00278987
GCST90277257	GCST90277257	rs10812660	23.0937	0.00321321
GCST90277257	GCST90277257	rs112411704	21.0616	0.00293131
GCST90277257	GCST90277257	rs114243848	29.0711	0.00404154
GCST90277257	GCST90277257	rs11591147	20.6737	0.00287747
GCST90277257	GCST90277257	rs11730766	24.0262	0.00334252
GCST90277257	GCST90277257	rs11781607	19.9857	0.00278198
GCST90277257	GCST90277257	rs118068660	32.6156	0.00453208
GCST90277257	GCST90277257	rs11857386	21.0354	0.00292766
GCST90277257	GCST90277257	rs11858279	23.267	0.00323726
GCST90277257	GCST90277257	rs12366015	19.5519	0.00272176
GCST90277257	GCST90277257	rs12552499	22.193	0.00308829
GCST90277257	GCST90277257	rs12562141	21.0559	0.00293051
GCST90277257	GCST90277257	rs1271671	20.9872	0.00292098
GCST90277257	GCST90277257	rs141401656	19.5433	0.00272056
GCST90277257	GCST90277257	rs143214193	20.7326	0.00288565
GCST90277257	GCST90277257	rs16963800	23.3732	0.00325198
GCST90277257	GCST90277257	rs17702736	19.9042	0.00277067
GCST90277257	GCST90277257	rs1800961	23.0894	0.00321262
GCST90277257	GCST90277257	rs180958041	22.4264	0.00312066
GCST90277257	GCST90277257	rs182695896	25.2927	0.0035181
GCST90277257	GCST90277257	rs2237478	22.184	0.00308703
GCST90277257	GCST90277257	rs223841	19.5682	0.00272402
GCST90277257	GCST90277257	rs2879630	22.8264	0.00317614
GCST90277257	GCST90277257	rs34462361	19.9466	0.00277656
GCST90277257	GCST90277257	rs429358	24.1097	0.00335411
GCST90277257	GCST90277257	rs57405165	21.5358	0.00299711
GCST90277257	GCST90277257	rs669552	21.6	0.00300601
GCST90277257	GCST90277257	rs73005445	21.8841	0.00304542
GCST90277257	GCST90277257	rs75059546	20.6971	0.00288072
GCST90277257	GCST90277257	rs75611814	20.5707	0.00286318
GCST90277257	GCST90277257	rs76093749	20.8222	0.00289809
GCST90277257	GCST90277257	rs77645768	20.1719	0.00280783
GCST90277257	GCST90277257	rs78721266	21.3433	0.00297039
GCST90277257	GCST90277257	rs7909144	20.0425	0.00278987
GCST90277257	GCST90277257	rs10812660	23.0937	0.00321321
GCST90277257	GCST90277257	rs112411704	21.0616	0.00293131
GCST90277257	GCST90277257	rs11591147	20.6737	0.00287747
GCST90277257	GCST90277257	rs11730766	24.0262	0.00334252
GCST90277257	GCST90277257	rs11781607	19.9857	0.00278198
GCST90277257	GCST90277257	rs12366015	19.5519	0.00272176
GCST90277257	GCST90277257	rs12552499	22.193	0.00308829
GCST90277257	GCST90277257	rs12562141	21.0559	0.00293051
GCST90277257	GCST90277257	rs1271671	20.9872	0.00292098
GCST90277257	GCST90277257	rs143214193	20.7326	0.00288565
GCST90277257	GCST90277257	rs180958041	22.4264	0.00312066
GCST90277257	GCST90277257	rs182695896	25.2927	0.0035181
GCST90277257	GCST90277257	rs2237478	22.184	0.00308703
GCST90277257	GCST90277257	rs2879630	22.8264	0.00317614
GCST90277257	GCST90277257	rs34462361	19.9466	0.00277656
GCST90277257	GCST90277257	rs669552	21.6	0.00300601
GCST90277257	GCST90277257	rs75059546	20.6971	0.00288072
GCST90277257	GCST90277257	rs75611814	20.5707	0.00286318
GCST90277257	GCST90277257	rs77645768	20.1719	0.00280783
GCST90277257	GCST90277257	rs78721266	21.3433	0.00297039
GCST90277257	GCST90277257	rs7909144	20.0425	0.00278987
GCST90277257	GCST90277257	rs10812660	23.0937	0.00321321
GCST90277257	GCST90277257	rs112411704	21.0616	0.00293131
GCST90277257	GCST90277257	rs114243848	29.0711	0.00404154
GCST90277257	GCST90277257	rs11591147	20.6737	0.00287747
GCST90277257	GCST90277257	rs11730766	24.0262	0.00334252
GCST90277257	GCST90277257	rs11781607	19.9857	0.00278198
GCST90277257	GCST90277257	rs118068660	32.6156	0.00453208
GCST90277257	GCST90277257	rs11857386	21.0354	0.00292766
GCST90277257	GCST90277257	rs11858279	23.267	0.00323726
GCST90277257	GCST90277257	rs12366015	19.5519	0.00272176
GCST90277257	GCST90277257	rs12552499	22.193	0.00308829
GCST90277257	GCST90277257	rs12562141	21.0559	0.00293051
GCST90277257	GCST90277257	rs1271671	20.9872	0.00292098
GCST90277257	GCST90277257	rs141401656	19.5433	0.00272056
GCST90277257	GCST90277257	rs143214193	20.7326	0.00288565
GCST90277257	GCST90277257	rs16963800	23.3732	0.00325198
GCST90277257	GCST90277257	rs17702736	19.9042	0.00277067
GCST90277257	GCST90277257	rs1800961	23.0894	0.00321262
GCST90277257	GCST90277257	rs180958041	22.4264	0.00312066
GCST90277257	GCST90277257	rs182695896	25.2927	0.0035181
GCST90277257	GCST90277257	rs2237478	22.184	0.00308703
GCST90277257	GCST90277257	rs223841	19.5682	0.00272402
GCST90277257	GCST90277257	rs2879630	22.8264	0.00317614
GCST90277257	GCST90277257	rs34462361	19.9466	0.00277656
GCST90277257	GCST90277257	rs429358	24.1097	0.00335411
GCST90277257	GCST90277257	rs57405165	21.5358	0.00299711
GCST90277257	GCST90277257	rs669552	21.6	0.00300601
GCST90277257	GCST90277257	rs73005445	21.8841	0.00304542
GCST90277257	GCST90277257	rs75059546	20.6971	0.00288072
GCST90277257	GCST90277257	rs75611814	20.5707	0.00286318
GCST90277257	GCST90277257	rs76093749	20.8222	0.00289809
GCST90277257	GCST90277257	rs77645768	20.1719	0.00280783
GCST90277257	GCST90277257	rs78721266	21.3433	0.00297039
GCST90277257	GCST90277257	rs7909144	20.0425	0.00278987
GCST90277257	GCST90277257	rs11591147	20.6737	0.00287747
GCST90277257	GCST90277257	rs11730766	24.0262	0.00334252
GCST90277257	GCST90277257	rs12562141	21.0559	0.00293051
GCST90277257	GCST90277257	rs143214193	20.7326	0.00288565
GCST90277257	GCST90277257	rs180958041	22.4264	0.00312066
GCST90277257	GCST90277257	rs182695896	25.2927	0.0035181
GCST90277257	GCST90277257	rs34462361	19.9466	0.00277656
GCST90277257	GCST90277257	rs669552	21.6	0.00300601
GCST90277257	GCST90277257	rs77645768	20.1719	0.00280783
GCST90277257	GCST90277257	rs11591147	20.6737	0.00287747
GCST90277257	GCST90277257	rs12562141	21.0559	0.00293051
GCST90277257	GCST90277257	rs180958041	22.4264	0.00312066
GCST90277257	GCST90277257	rs34462361	19.9466	0.00277656
GCST90277257	GCST90277257	rs10812660	23.0937	0.00321321
GCST90277257	GCST90277257	rs112411704	21.0616	0.00293131
GCST90277257	GCST90277257	rs11591147	20.6737	0.00287747
GCST90277257	GCST90277257	rs11730766	24.0262	0.00334252
GCST90277257	GCST90277257	rs11781607	19.9857	0.00278198
GCST90277257	GCST90277257	rs11857386	21.0354	0.00292766
GCST90277257	GCST90277257	rs11858279	23.267	0.00323726
GCST90277257	GCST90277257	rs12552499	22.193	0.00308829
GCST90277257	GCST90277257	rs12562141	21.0559	0.00293051
GCST90277257	GCST90277257	rs141401656	19.5433	0.00272056
GCST90277257	GCST90277257	rs143214193	20.7326	0.00288565
GCST90277257	GCST90277257	rs16963800	23.3732	0.00325198
GCST90277257	GCST90277257	rs17702736	19.9042	0.00277067
GCST90277257	GCST90277257	rs180958041	22.4264	0.00312066
GCST90277257	GCST90277257	rs182695896	25.2927	0.0035181
GCST90277257	GCST90277257	rs2237478	22.184	0.00308703
GCST90277257	GCST90277257	rs223841	19.5682	0.00272402
GCST90277257	GCST90277257	rs34462361	19.9466	0.00277656
GCST90277257	GCST90277257	rs669552	21.6	0.00300601
GCST90277257	GCST90277257	rs75059546	20.6971	0.00288072
GCST90277257	GCST90277257	rs77645768	20.1719	0.00280783
GCST90277257	GCST90277257	rs78721266	21.3433	0.00297039
GCST90277257	GCST90277257	rs10812660	23.0937	0.00321321
GCST90277257	GCST90277257	rs112411704	21.0616	0.00293131
GCST90277257	GCST90277257	rs11591147	20.6737	0.00287747
GCST90277257	GCST90277257	rs11730766	24.0262	0.00334252
GCST90277257	GCST90277257	rs11781607	19.9857	0.00278198
GCST90277257	GCST90277257	rs12552499	22.193	0.00308829
GCST90277257	GCST90277257	rs12562141	21.0559	0.00293051
GCST90277257	GCST90277257	rs143214193	20.7326	0.00288565
GCST90277257	GCST90277257	rs180958041	22.4264	0.00312066
GCST90277257	GCST90277257	rs182695896	25.2927	0.0035181
GCST90277257	GCST90277257	rs2237478	22.184	0.00308703
GCST90277257	GCST90277257	rs34462361	19.9466	0.00277656
GCST90277257	GCST90277257	rs669552	21.6	0.00300601
GCST90277257	GCST90277257	rs75059546	20.6971	0.00288072
GCST90277257	GCST90277257	rs77645768	20.1719	0.00280783
GCST90277257	GCST90277257	rs78721266	21.3433	0.00297039
GCST90277257	GCST90277257	rs11591147	20.6737	0.00287747
GCST90277257	GCST90277257	rs11730766	24.0262	0.00334252
GCST90277257	GCST90277257	rs12562141	21.0559	0.00293051
GCST90277257	GCST90277257	rs143214193	20.7326	0.00288565
GCST90277257	GCST90277257	rs180958041	22.4264	0.00312066
GCST90277257	GCST90277257	rs182695896	25.2927	0.0035181
GCST90277257	GCST90277257	rs34462361	19.9466	0.00277656
GCST90277257	GCST90277257	rs669552	21.6	0.00300601
GCST90277257	GCST90277257	rs75059546	20.6971	0.00288072
GCST90277257	GCST90277257	rs77645768	20.1719	0.00280783
GCST90277257	GCST90277257	rs11591147	20.6737	0.00287747
GCST90277257	GCST90277257	rs12562141	21.0559	0.00293051
GCST90277257	GCST90277257	rs143214193	20.7326	0.00288565
GCST90277257	GCST90277257	rs180958041	22.4264	0.00312066
GCST90277257	GCST90277257	rs34462361	19.9466	0.00277656
GCST90277257	GCST90277257	rs669552	21.6	0.00300601
GCST90277257	GCST90277257	rs11591147	20.6737	0.00287747
GCST90277257	GCST90277257	rs11730766	24.0262	0.00334252
GCST90277257	GCST90277257	rs12562141	21.0559	0.00293051
GCST90277257	GCST90277257	rs143214193	20.7326	0.00288565
GCST90277257	GCST90277257	rs180958041	22.4264	0.00312066
GCST90277257	GCST90277257	rs182695896	25.2927	0.0035181
GCST90277257	GCST90277257	rs34462361	19.9466	0.00277656
GCST90277257	GCST90277257	rs669552	21.6	0.00300601
GCST90277257	GCST90277257	rs75059546	20.6971	0.00288072
GCST90277257	GCST90277257	rs77645768	20.1719	0.00280783
GCST90277257	GCST90277257	rs11591147	20.6737	0.00287747
GCST90277257	GCST90277257	rs12562141	21.0559	0.00293051
GCST90277257	GCST90277257	rs180958041	22.4264	0.00312066
GCST90277257	GCST90277257	rs11591147	20.6737	0.00287747
GCST90277257	GCST90277257	rs12562141	21.0559	0.00293051
GCST90277257	GCST90277257	rs143214193	20.7326	0.00288565
GCST90277257	GCST90277257	rs180958041	22.4264	0.00312066
GCST90277257	GCST90277257	rs34462361	19.9466	0.00277656
GCST90277257	GCST90277257	rs669552	21.6	0.00300601
GCST90277257	GCST90277257	rs10812660	23.0937	0.00321321
GCST90277257	GCST90277257	rs112411704	21.0616	0.00293131
GCST90277257	GCST90277257	rs114243848	29.0711	0.00404154
GCST90277257	GCST90277257	rs11591147	20.6737	0.00287747
GCST90277257	GCST90277257	rs11730766	24.0262	0.00334252
GCST90277257	GCST90277257	rs11781607	19.9857	0.00278198
GCST90277257	GCST90277257	rs118068660	32.6156	0.00453208
GCST90277257	GCST90277257	rs11857386	21.0354	0.00292766
GCST90277257	GCST90277257	rs11858279	23.267	0.00323726
GCST90277257	GCST90277257	rs12366015	19.5519	0.00272176
GCST90277257	GCST90277257	rs12552499	22.193	0.00308829
GCST90277257	GCST90277257	rs12562141	21.0559	0.00293051
GCST90277257	GCST90277257	rs1271671	20.9872	0.00292098
GCST90277257	GCST90277257	rs141401656	19.5433	0.00272056
GCST90277257	GCST90277257	rs143214193	20.7326	0.00288565
GCST90277257	GCST90277257	rs16963800	23.3732	0.00325198
GCST90277257	GCST90277257	rs17702736	19.9042	0.00277067
GCST90277257	GCST90277257	rs1800961	23.0894	0.00321262
GCST90277257	GCST90277257	rs180958041	22.4264	0.00312066
GCST90277257	GCST90277257	rs182695896	25.2927	0.0035181
GCST90277257	GCST90277257	rs2237478	22.184	0.00308703
GCST90277257	GCST90277257	rs223841	19.5682	0.00272402
GCST90277257	GCST90277257	rs2879630	22.8264	0.00317614
GCST90277257	GCST90277257	rs34462361	19.9466	0.00277656
GCST90277257	GCST90277257	rs429358	24.1097	0.00335411
GCST90277257	GCST90277257	rs57405165	21.5358	0.00299711
GCST90277257	GCST90277257	rs669552	21.6	0.00300601
GCST90277257	GCST90277257	rs73005445	21.8841	0.00304542
GCST90277257	GCST90277257	rs75059546	20.6971	0.00288072
GCST90277257	GCST90277257	rs75611814	20.5707	0.00286318
GCST90277257	GCST90277257	rs76093749	20.8222	0.00289809
GCST90277257	GCST90277257	rs77645768	20.1719	0.00280783
GCST90277257	GCST90277257	rs78721266	21.3433	0.00297039
GCST90277257	GCST90277257	rs7909144	20.0425	0.00278987
GCST90277257	GCST90277257	rs10812660	23.0937	0.00321321
GCST90277257	GCST90277257	rs112411704	21.0616	0.00293131
GCST90277257	GCST90277257	rs114243848	29.0711	0.00404154
GCST90277257	GCST90277257	rs11591147	20.6737	0.00287747
GCST90277257	GCST90277257	rs11730766	24.0262	0.00334252
GCST90277257	GCST90277257	rs11781607	19.9857	0.00278198
GCST90277257	GCST90277257	rs118068660	32.6156	0.00453208
GCST90277257	GCST90277257	rs11857386	21.0354	0.00292766
GCST90277257	GCST90277257	rs11858279	23.267	0.00323726
GCST90277257	GCST90277257	rs12366015	19.5519	0.00272176
GCST90277257	GCST90277257	rs12552499	22.193	0.00308829
GCST90277257	GCST90277257	rs12562141	21.0559	0.00293051
GCST90277257	GCST90277257	rs1271671	20.9872	0.00292098
GCST90277257	GCST90277257	rs141401656	19.5433	0.00272056
GCST90277257	GCST90277257	rs143214193	20.7326	0.00288565
GCST90277257	GCST90277257	rs16963800	23.3732	0.00325198
GCST90277257	GCST90277257	rs17702736	19.9042	0.00277067
GCST90277257	GCST90277257	rs1800961	23.0894	0.00321262
GCST90277257	GCST90277257	rs180958041	22.4264	0.00312066
GCST90277257	GCST90277257	rs182695896	25.2927	0.0035181
GCST90277257	GCST90277257	rs2237478	22.184	0.00308703
GCST90277257	GCST90277257	rs223841	19.5682	0.00272402
GCST90277257	GCST90277257	rs2879630	22.8264	0.00317614
GCST90277257	GCST90277257	rs34462361	19.9466	0.00277656
GCST90277257	GCST90277257	rs429358	24.1097	0.00335411
GCST90277257	GCST90277257	rs57405165	21.5358	0.00299711
GCST90277257	GCST90277257	rs669552	21.6	0.00300601
GCST90277257	GCST90277257	rs73005445	21.8841	0.00304542
GCST90277257	GCST90277257	rs75059546	20.6971	0.00288072
GCST90277257	GCST90277257	rs75611814	20.5707	0.00286318
GCST90277257	GCST90277257	rs76093749	20.8222	0.00289809
GCST90277257	GCST90277257	rs77645768	20.1719	0.00280783
GCST90277257	GCST90277257	rs78721266	21.3433	0.00297039
GCST90277257	GCST90277257	rs7909144	20.0425	0.00278987
GCST90277331	GCST90277331	rs13433708	25.082	0.00374633
GCST90277331	GCST90277331	rs55816615	20.1598	0.00301335
GCST90277331	GCST90277331	rs61703937	21.1662	0.0031633
GCST90277331	GCST90277331	rs74684016	20.5247	0.00306772
GCST90277331	GCST90277331	rs13433708	25.082	0.00374633
GCST90277331	GCST90277331	rs55816615	20.1598	0.00301335
GCST90277331	GCST90277331	rs61703937	21.1662	0.0031633
GCST90277331	GCST90277331	rs74684016	20.5247	0.00306772
GCST90277331	GCST90277331	rs1145605	23.645	0.00353245
GCST90277331	GCST90277331	rs13433708	25.082	0.00374633
GCST90277331	GCST90277331	rs141656454	19.8149	0.00296195
GCST90277331	GCST90277331	rs184729252	22.4999	0.00336195
GCST90277331	GCST90277331	rs61703937	21.1662	0.0031633
GCST90277331	GCST90277331	rs6455474	21.0498	0.00314597
GCST90277331	GCST90277331	rs10869152	19.8917	0.00297339
GCST90277331	GCST90277331	rs1145605	23.645	0.00353245
GCST90277331	GCST90277331	rs13433708	25.082	0.00374633
GCST90277331	GCST90277331	rs141656454	19.8149	0.00296195
GCST90277331	GCST90277331	rs1532085	101.084	0.0149288
GCST90277331	GCST90277331	rs184729252	22.4999	0.00336195
GCST90277331	GCST90277331	rs3814533	22.8622	0.00341591
GCST90277331	GCST90277331	rs55816615	20.1598	0.00301335
GCST90277331	GCST90277331	rs588136	89.1561	0.0131904
GCST90277331	GCST90277331	rs61703937	21.1662	0.0031633
GCST90277331	GCST90277331	rs6455474	21.0498	0.00314597
GCST90277331	GCST90277331	rs74684016	20.5247	0.00306772
GCST90277413	GCST90277413	rs16996148	20.1681	0.00281435
GCST90277413	GCST90277413	rs1883350	26.0651	0.00363425
GCST90277413	GCST90277413	rs483082	28.8663	0.00402326
GCST90277413	GCST90277413	rs595400	20.3339	0.00283743
GCST90277413	GCST90277413	rs6904245	21.1607	0.00295245
GCST90277413	GCST90277413	rs7156531	20.3887	0.00284504
GCST90277413	GCST90277413	rs72623355	22.0922	0.00308201
GCST90277413	GCST90277413	rs75402627	23.0645	0.00321722
GCST90277413	GCST90277413	rs7608044	20.1861	0.00281685
GCST90277413	GCST90277413	rs964184	87.2418	0.0120612
GCST90277413	GCST90277413	rs16996148	20.1681	0.00281435
GCST90277413	GCST90277413	rs1883350	26.0651	0.00363425
GCST90277413	GCST90277413	rs483082	28.8663	0.00402326
GCST90277413	GCST90277413	rs595400	20.3339	0.00283743
GCST90277413	GCST90277413	rs6904245	21.1607	0.00295245
GCST90277413	GCST90277413	rs7156531	20.3887	0.00284504
GCST90277413	GCST90277413	rs72623355	22.0922	0.00308201
GCST90277413	GCST90277413	rs75402627	23.0645	0.00321722
GCST90277413	GCST90277413	rs7608044	20.1861	0.00281685
GCST90277413	GCST90277413	rs964184	87.2418	0.0120612
GCST90277413	GCST90277413	rs16996148	20.1681	0.00281435
GCST90277413	GCST90277413	rs1883350	26.0651	0.00363425
GCST90277413	GCST90277413	rs483082	28.8663	0.00402326
GCST90277413	GCST90277413	rs595400	20.3339	0.00283743
GCST90277413	GCST90277413	rs6904245	21.1607	0.00295245
GCST90277413	GCST90277413	rs7156531	20.3887	0.00284504
GCST90277413	GCST90277413	rs72623355	22.0922	0.00308201
GCST90277413	GCST90277413	rs72767411	20.2367	0.00282389
GCST90277413	GCST90277413	rs75402627	23.0645	0.00321722
GCST90277413	GCST90277413	rs7608044	20.1861	0.00281685
GCST90277413	GCST90277413	rs964184	87.2418	0.0120612
GCST90277413	GCST90277413	rs10149017	19.6421	0.00274114
GCST90277413	GCST90277413	rs112214356	21.5698	0.00300936
GCST90277413	GCST90277413	rs115007623	20.3861	0.00284468
GCST90277413	GCST90277413	rs1260326	31.7667	0.0044257
GCST90277413	GCST90277413	rs148132478	20.3315	0.00283709
GCST90277413	GCST90277413	rs150578762	21.2397	0.00296345
GCST90277413	GCST90277413	rs16996148	20.1681	0.00281435
GCST90277413	GCST90277413	rs174554	90.2747	0.0124753
GCST90277413	GCST90277413	rs182611493	51.3536	0.00713507
GCST90277413	GCST90277413	rs1883350	26.0651	0.00363425
GCST90277413	GCST90277413	rs1902483	20.6352	0.00287934
GCST90277413	GCST90277413	rs2229738	26.4199	0.00368354
GCST90277413	GCST90277413	rs2626606	20.5732	0.00287071
GCST90277413	GCST90277413	rs34001747	19.5339	0.0027261
GCST90277413	GCST90277413	rs3916027	42.8648	0.00596267
GCST90277413	GCST90277413	rs483082	28.8663	0.00402326
GCST90277413	GCST90277413	rs513272	20.8752	0.00291273
GCST90277413	GCST90277413	rs57706029	21.326	0.00297545
GCST90277413	GCST90277413	rs592586	22.533	0.00314332
GCST90277413	GCST90277413	rs595400	20.3339	0.00283743
GCST90277413	GCST90277413	rs62419698	21.3827	0.00298333
GCST90277413	GCST90277413	rs6699175	21.6774	0.00302432
GCST90277413	GCST90277413	rs6904245	21.1607	0.00295245
GCST90277413	GCST90277413	rs7002672	20.402	0.00284689
GCST90277413	GCST90277413	rs7156531	20.3887	0.00284504
GCST90277413	GCST90277413	rs7170012	20.2078	0.00281988
GCST90277413	GCST90277413	rs72623355	22.0922	0.00308201
GCST90277413	GCST90277413	rs72767411	20.2367	0.00282389
GCST90277413	GCST90277413	rs73095198	19.8399	0.00276868
GCST90277413	GCST90277413	rs75402627	23.0645	0.00321722
GCST90277413	GCST90277413	rs7608044	20.1861	0.00281685
GCST90277413	GCST90277413	rs80329613	19.8335	0.00276779
GCST90277413	GCST90277413	rs964184	87.2418	0.0120612
GCST90277413	GCST90277413	rs10149017	19.6421	0.00274114
GCST90277413	GCST90277413	rs112214356	21.5698	0.00300936
GCST90277413	GCST90277413	rs115007623	20.3861	0.00284468
GCST90277413	GCST90277413	rs1260326	31.7667	0.0044257
GCST90277413	GCST90277413	rs148132478	20.3315	0.00283709
GCST90277413	GCST90277413	rs150578762	21.2397	0.00296345
GCST90277413	GCST90277413	rs16996148	20.1681	0.00281435
GCST90277413	GCST90277413	rs174554	90.2747	0.0124753
GCST90277413	GCST90277413	rs182611493	51.3536	0.00713507
GCST90277413	GCST90277413	rs1883350	26.0651	0.00363425
GCST90277413	GCST90277413	rs1902483	20.6352	0.00287934
GCST90277413	GCST90277413	rs2229738	26.4199	0.00368354
GCST90277413	GCST90277413	rs2626606	20.5732	0.00287071
GCST90277413	GCST90277413	rs34001747	19.5339	0.0027261
GCST90277413	GCST90277413	rs3916027	42.8648	0.00596267
GCST90277413	GCST90277413	rs483082	28.8663	0.00402326
GCST90277413	GCST90277413	rs513272	20.8752	0.00291273
GCST90277413	GCST90277413	rs57706029	21.326	0.00297545
GCST90277413	GCST90277413	rs592586	22.533	0.00314332
GCST90277413	GCST90277413	rs595400	20.3339	0.00283743
GCST90277413	GCST90277413	rs62419698	21.3827	0.00298333
GCST90277413	GCST90277413	rs6699175	21.6774	0.00302432
GCST90277413	GCST90277413	rs6904245	21.1607	0.00295245
GCST90277413	GCST90277413	rs7002672	20.402	0.00284689
GCST90277413	GCST90277413	rs7156531	20.3887	0.00284504
GCST90277413	GCST90277413	rs7170012	20.2078	0.00281988
GCST90277413	GCST90277413	rs72623355	22.0922	0.00308201
GCST90277413	GCST90277413	rs72767411	20.2367	0.00282389
GCST90277413	GCST90277413	rs73095198	19.8399	0.00276868
GCST90277413	GCST90277413	rs75402627	23.0645	0.00321722
GCST90277413	GCST90277413	rs7608044	20.1861	0.00281685
GCST90277413	GCST90277413	rs80329613	19.8335	0.00276779
GCST90277413	GCST90277413	rs964184	87.2418	0.0120612
GCST90277413	GCST90277413	rs10149017	19.6421	0.00274114
GCST90277413	GCST90277413	rs112214356	21.5698	0.00300936
GCST90277413	GCST90277413	rs115007623	20.3861	0.00284468
GCST90277413	GCST90277413	rs1260326	31.7667	0.0044257
GCST90277413	GCST90277413	rs148132478	20.3315	0.00283709
GCST90277413	GCST90277413	rs16996148	20.1681	0.00281435
GCST90277413	GCST90277413	rs174554	90.2747	0.0124753
GCST90277413	GCST90277413	rs182611493	51.3536	0.00713507
GCST90277413	GCST90277413	rs1902483	20.6352	0.00287934
GCST90277413	GCST90277413	rs2229738	26.4199	0.00368354
GCST90277413	GCST90277413	rs2626606	20.5732	0.00287071
GCST90277413	GCST90277413	rs34001747	19.5339	0.0027261
GCST90277413	GCST90277413	rs3916027	42.8648	0.00596267
GCST90277413	GCST90277413	rs513272	20.8752	0.00291273
GCST90277413	GCST90277413	rs57706029	21.326	0.00297545
GCST90277413	GCST90277413	rs592586	22.533	0.00314332
GCST90277413	GCST90277413	rs595400	20.3339	0.00283743
GCST90277413	GCST90277413	rs62419698	21.3827	0.00298333
GCST90277413	GCST90277413	rs6699175	21.6774	0.00302432
GCST90277413	GCST90277413	rs6904245	21.1607	0.00295245
GCST90277413	GCST90277413	rs7002672	20.402	0.00284689
GCST90277413	GCST90277413	rs7156531	20.3887	0.00284504
GCST90277413	GCST90277413	rs7170012	20.2078	0.00281988
GCST90277413	GCST90277413	rs72623355	22.0922	0.00308201
GCST90277413	GCST90277413	rs72767411	20.2367	0.00282389
GCST90277413	GCST90277413	rs73095198	19.8399	0.00276868
GCST90277413	GCST90277413	rs75402627	23.0645	0.00321722
GCST90277413	GCST90277413	rs7608044	20.1861	0.00281685
GCST90277413	GCST90277413	rs80329613	19.8335	0.00276779
GCST90277413	GCST90277413	rs964184	87.2418	0.0120612
GCST90277413	GCST90277413	rs10149017	19.6421	0.00274114
GCST90277413	GCST90277413	rs112214356	21.5698	0.00300936
GCST90277413	GCST90277413	rs115007623	20.3861	0.00284468
GCST90277413	GCST90277413	rs1260326	31.7667	0.0044257
GCST90277413	GCST90277413	rs148132478	20.3315	0.00283709
GCST90277413	GCST90277413	rs150578762	21.2397	0.00296345
GCST90277413	GCST90277413	rs16996148	20.1681	0.00281435
GCST90277413	GCST90277413	rs174554	90.2747	0.0124753
GCST90277413	GCST90277413	rs182611493	51.3536	0.00713507
GCST90277413	GCST90277413	rs1883350	26.0651	0.00363425
GCST90277413	GCST90277413	rs1902483	20.6352	0.00287934
GCST90277413	GCST90277413	rs2229738	26.4199	0.00368354
GCST90277413	GCST90277413	rs2626606	20.5732	0.00287071
GCST90277413	GCST90277413	rs34001747	19.5339	0.0027261
GCST90277413	GCST90277413	rs3916027	42.8648	0.00596267
GCST90277413	GCST90277413	rs483082	28.8663	0.00402326
GCST90277413	GCST90277413	rs513272	20.8752	0.00291273
GCST90277413	GCST90277413	rs57706029	21.326	0.00297545
GCST90277413	GCST90277413	rs592586	22.533	0.00314332
GCST90277413	GCST90277413	rs595400	20.3339	0.00283743
GCST90277413	GCST90277413	rs62419698	21.3827	0.00298333
GCST90277413	GCST90277413	rs6699175	21.6774	0.00302432
GCST90277413	GCST90277413	rs6904245	21.1607	0.00295245
GCST90277413	GCST90277413	rs7002672	20.402	0.00284689
GCST90277413	GCST90277413	rs7156531	20.3887	0.00284504
GCST90277413	GCST90277413	rs7170012	20.2078	0.00281988
GCST90277413	GCST90277413	rs72623355	22.0922	0.00308201
GCST90277413	GCST90277413	rs72767411	20.2367	0.00282389
GCST90277413	GCST90277413	rs73095198	19.8399	0.00276868
GCST90277413	GCST90277413	rs75402627	23.0645	0.00321722
GCST90277413	GCST90277413	rs7608044	20.1861	0.00281685
GCST90277413	GCST90277413	rs80329613	19.8335	0.00276779
GCST90277413	GCST90277413	rs964184	87.2418	0.0120612
GCST90277280	GCST90277280	rs10468017	24.9034	0.00346993
GCST90277280	GCST90277280	rs113076792	20.9259	0.00291735
GCST90277280	GCST90277280	rs1168036	22.6333	0.00315463
GCST90277280	GCST90277280	rs11870991	19.8874	0.00277296
GCST90277280	GCST90277280	rs11903018	19.9891	0.00278711
GCST90277280	GCST90277280	rs13119269	19.6359	0.00273799
GCST90277280	GCST90277280	rs247617	24.4504	0.00340703
GCST90277280	GCST90277280	rs2724782	19.7379	0.00275218
GCST90277280	GCST90277280	rs2854275	20.4414	0.00284999
GCST90277280	GCST90277280	rs3924	19.6266	0.00273671
GCST90277280	GCST90277280	rs4659619	23.6004	0.00328899
GCST90277280	GCST90277280	rs62080593	19.9565	0.00278257
GCST90277280	GCST90277280	rs62330208	25.4236	0.00354216
GCST90277280	GCST90277280	rs662846	22.9876	0.00320386
GCST90277280	GCST90277280	rs10468017	24.9034	0.00346993
GCST90277280	GCST90277280	rs113076792	20.9259	0.00291735
GCST90277280	GCST90277280	rs1168036	22.6333	0.00315463
GCST90277280	GCST90277280	rs11870991	19.8874	0.00277296
GCST90277280	GCST90277280	rs11903018	19.9891	0.00278711
GCST90277280	GCST90277280	rs13119269	19.6359	0.00273799
GCST90277280	GCST90277280	rs247617	24.4504	0.00340703
GCST90277280	GCST90277280	rs2724782	19.7379	0.00275218
GCST90277280	GCST90277280	rs2854275	20.4414	0.00284999
GCST90277280	GCST90277280	rs3924	19.6266	0.00273671
GCST90277280	GCST90277280	rs4659619	23.6004	0.00328899
GCST90277280	GCST90277280	rs62080593	19.9565	0.00278257
GCST90277280	GCST90277280	rs62330208	25.4236	0.00354216
GCST90277280	GCST90277280	rs662846	22.9876	0.00320386
GCST90277280	GCST90277280	rs10468017	24.9034	0.00346993
GCST90277280	GCST90277280	rs113076792	20.9259	0.00291735
GCST90277280	GCST90277280	rs1168036	22.6333	0.00315463
GCST90277280	GCST90277280	rs11870991	19.8874	0.00277296
GCST90277280	GCST90277280	rs11903018	19.9891	0.00278711
GCST90277280	GCST90277280	rs13119269	19.6359	0.00273799
GCST90277280	GCST90277280	rs247617	24.4504	0.00340703
GCST90277280	GCST90277280	rs2724782	19.7379	0.00275218
GCST90277280	GCST90277280	rs2854275	20.4414	0.00284999
GCST90277280	GCST90277280	rs3924	19.6266	0.00273671
GCST90277280	GCST90277280	rs4659619	23.6004	0.00328899
GCST90277280	GCST90277280	rs62080593	19.9565	0.00278257
GCST90277280	GCST90277280	rs62330208	25.4236	0.00354216
GCST90277280	GCST90277280	rs662846	22.9876	0.00320386
GCST90277280	GCST90277280	rs10468017	24.9034	0.00346993
GCST90277280	GCST90277280	rs113076792	20.9259	0.00291735
GCST90277280	GCST90277280	rs1168036	22.6333	0.00315463
GCST90277280	GCST90277280	rs118179558	19.8986	0.00277452
GCST90277280	GCST90277280	rs11870991	19.8874	0.00277296
GCST90277280	GCST90277280	rs11903018	19.9891	0.00278711
GCST90277280	GCST90277280	rs12052409	25.0935	0.00349633
GCST90277280	GCST90277280	rs13119269	19.6359	0.00273799
GCST90277280	GCST90277280	rs247617	24.4504	0.00340703
GCST90277280	GCST90277280	rs2724782	19.7379	0.00275218
GCST90277280	GCST90277280	rs2854275	20.4414	0.00284999
GCST90277280	GCST90277280	rs3924	19.6266	0.00273671
GCST90277280	GCST90277280	rs4659619	23.6004	0.00328899
GCST90277280	GCST90277280	rs62080593	19.9565	0.00278257
GCST90277280	GCST90277280	rs62330208	25.4236	0.00354216
GCST90277280	GCST90277280	rs662846	22.9876	0.00320386
GCST90277280	GCST90277280	rs10468017	24.9034	0.00346993
GCST90277280	GCST90277280	rs113076792	20.9259	0.00291735
GCST90277280	GCST90277280	rs1168036	22.6333	0.00315463
GCST90277280	GCST90277280	rs11870991	19.8874	0.00277296
GCST90277280	GCST90277280	rs11903018	19.9891	0.00278711
GCST90277280	GCST90277280	rs13119269	19.6359	0.00273799
GCST90277280	GCST90277280	rs247617	24.4504	0.00340703
GCST90277280	GCST90277280	rs2724782	19.7379	0.00275218
GCST90277280	GCST90277280	rs2854275	20.4414	0.00284999
GCST90277280	GCST90277280	rs3924	19.6266	0.00273671
GCST90277280	GCST90277280	rs4659619	23.6004	0.00328899
GCST90277280	GCST90277280	rs62080593	19.9565	0.00278257
GCST90277280	GCST90277280	rs62330208	25.4236	0.00354216
GCST90277280	GCST90277280	rs662846	22.9876	0.00320386
GCST90277280	GCST90277280	rs10468017	24.9034	0.00346993
GCST90277280	GCST90277280	rs10853781	21.6472	0.0030176
GCST90277280	GCST90277280	rs1168036	22.6333	0.00315463
GCST90277280	GCST90277280	rs117528775	22.3979	0.00312192
GCST90277280	GCST90277280	rs11870991	19.8874	0.00277296
GCST90277280	GCST90277280	rs247617	24.4504	0.00340703
GCST90277280	GCST90277280	rs2833577	19.814	0.00276276
GCST90277280	GCST90277280	rs633695	19.8884	0.0027731
GCST90277280	GCST90277280	rs76413658	20.9692	0.00292336
GCST90277280	GCST90277280	rs113053792	20.5216	0.00286114
GCST90277280	GCST90277280	rs1168036	22.6333	0.00315463
GCST90277280	GCST90277280	rs11723712	23.761	0.00331129
GCST90277280	GCST90277280	rs11903018	19.9891	0.00278711
GCST90277280	GCST90277280	rs12052409	25.0935	0.00349633
GCST90277280	GCST90277280	rs13119269	19.6359	0.00273799
GCST90277280	GCST90277280	rs2391389	20.5179	0.00286063
GCST90277280	GCST90277280	rs4659619	23.6004	0.00328899
GCST90277280	GCST90277280	rs62330208	25.4236	0.00354216
GCST90277280	GCST90277280	rs72723967	23.6451	0.00329518
GCST90277280	GCST90277280	rs10468017	24.9034	0.00346993
GCST90277280	GCST90277280	rs10738267	20.6393	0.0028775
GCST90277280	GCST90277280	rs10853781	21.6472	0.0030176
GCST90277280	GCST90277280	rs10890773	23.9188	0.0033332
GCST90277280	GCST90277280	rs113053792	20.5216	0.00286114
GCST90277280	GCST90277280	rs113076792	20.9259	0.00291735
GCST90277280	GCST90277280	rs1168036	22.6333	0.00315463
GCST90277280	GCST90277280	rs11723712	23.761	0.00331129
GCST90277280	GCST90277280	rs117495065	21.2816	0.00296679
GCST90277280	GCST90277280	rs117528775	22.3979	0.00312192
GCST90277280	GCST90277280	rs118179558	19.8986	0.00277452
GCST90277280	GCST90277280	rs11870991	19.8874	0.00277296
GCST90277280	GCST90277280	rs11903018	19.9891	0.00278711
GCST90277280	GCST90277280	rs12052409	25.0935	0.00349633
GCST90277280	GCST90277280	rs13119269	19.6359	0.00273799
GCST90277280	GCST90277280	rs139644986	19.5484	0.00272583
GCST90277280	GCST90277280	rs141165989	20.6459	0.00287842
GCST90277280	GCST90277280	rs143975147	19.9377	0.00277996
GCST90277280	GCST90277280	rs174601	74.8897	0.0103626
GCST90277280	GCST90277280	rs2126263	22.357	0.00311624
GCST90277280	GCST90277280	rs2214660	22.15	0.00308747
GCST90277280	GCST90277280	rs2274855	19.6283	0.00273694
GCST90277280	GCST90277280	rs2391389	20.5179	0.00286063
GCST90277280	GCST90277280	rs247617	24.4504	0.00340703
GCST90277280	GCST90277280	rs2724782	19.7379	0.00275218
GCST90277280	GCST90277280	rs2833577	19.814	0.00276276
GCST90277280	GCST90277280	rs2854275	20.4414	0.00284999
GCST90277280	GCST90277280	rs3924	19.6266	0.00273671
GCST90277280	GCST90277280	rs4659619	23.6004	0.00328899
GCST90277280	GCST90277280	rs62330208	25.4236	0.00354216
GCST90277280	GCST90277280	rs633695	19.8884	0.0027731
GCST90277280	GCST90277280	rs7046115	19.5456	0.00272544
GCST90277280	GCST90277280	rs72723967	23.6451	0.00329518
GCST90277280	GCST90277280	rs72974647	22.7075	0.00316494
GCST90277280	GCST90277280	rs76413658	20.9692	0.00292336
GCST90277280	GCST90277280	rs76779498	19.9296	0.00277884
GCST90277280	GCST90277280	rs113053792	20.5216	0.00286114
GCST90277280	GCST90277280	rs113076792	20.9259	0.00291735
GCST90277280	GCST90277280	rs1168036	22.6333	0.00315463
GCST90277280	GCST90277280	rs11723712	23.761	0.00331129
GCST90277280	GCST90277280	rs117495065	21.2816	0.00296679
GCST90277280	GCST90277280	rs11903018	19.9891	0.00278711
GCST90277280	GCST90277280	rs12052409	25.0935	0.00349633
GCST90277280	GCST90277280	rs13119269	19.6359	0.00273799
GCST90277280	GCST90277280	rs139644986	19.5484	0.00272583
GCST90277280	GCST90277280	rs141165989	20.6459	0.00287842
GCST90277280	GCST90277280	rs2126263	22.357	0.00311624
GCST90277280	GCST90277280	rs2214660	22.15	0.00308747
GCST90277280	GCST90277280	rs2391389	20.5179	0.00286063
GCST90277280	GCST90277280	rs2854275	20.4414	0.00284999
GCST90277280	GCST90277280	rs3924	19.6266	0.00273671
GCST90277280	GCST90277280	rs4659619	23.6004	0.00328899
GCST90277280	GCST90277280	rs62330208	25.4236	0.00354216
GCST90277280	GCST90277280	rs72723967	23.6451	0.00329518
GCST90277280	GCST90277280	rs72974647	22.7075	0.00316494
GCST90277280	GCST90277280	rs76779498	19.9296	0.00277884
GCST90277280	GCST90200854	rs1047891	23.6102	0.00283823
GCST90277280	GCST90200854	rs145741630	24.0072	0.00288583
GCST90277280	GCST90200854	rs16875071	19.5657	0.00235318
GCST90277280	GCST90200854	rs17249437	23.0473	0.00277075
GCST90277280	GCST90200854	rs17688269	23.2673	0.00279713
GCST90277280	GCST90200854	rs74763072	28.4221	0.00341472
GCST90277280	GCST90200854	rs75365886	20.0254	0.00240834
GCST90277280	GCST90200911	rs13403975	20.9619	0.00254301
GCST90277280	GCST90200911	rs149260317	20.7023	0.0025116
GCST90277280	GCST90200911	rs16928054	21.8715	0.00265306
GCST90277280	GCST90200911	rs17087925	21.4256	0.00259912
GCST90277280	GCST90200911	rs17223255	20.2293	0.00245434
GCST90277280	GCST90200911	rs2453583	19.8811	0.0024122
GCST90277280	GCST90200911	rs28524560	23.5836	0.00286015
GCST90277280	GCST90200911	rs76004074	23.5766	0.0028593
GCST90277280	GCST90200854	rs1047891	23.6102	0.00283823
GCST90277280	GCST90200854	rs145741630	24.0072	0.00288583
GCST90277280	GCST90200854	rs16875071	19.5657	0.00235318
GCST90277280	GCST90200854	rs17249437	23.0473	0.00277075
GCST90277280	GCST90200854	rs17688269	23.2673	0.00279713
GCST90277280	GCST90200854	rs74763072	28.4221	0.00341472
GCST90277280	GCST90200854	rs75365886	20.0254	0.00240834
GCST90277280	GCST90200911	rs13403975	20.9619	0.00254301
GCST90277280	GCST90200911	rs149260317	20.7023	0.0025116
GCST90277280	GCST90200911	rs16928054	21.8715	0.00265306
GCST90277280	GCST90200911	rs17087925	21.4256	0.00259912
GCST90277280	GCST90200911	rs17223255	20.2293	0.00245434
GCST90277280	GCST90200911	rs2453583	19.8811	0.0024122
GCST90277280	GCST90200911	rs28524560	23.5836	0.00286015
GCST90277280	GCST90200911	rs76004074	23.5766	0.0028593
GCST90277280	GCST90200854	rs1047891	23.6102	0.00283823
GCST90277280	GCST90200854	rs145741630	24.0072	0.00288583
GCST90277280	GCST90200854	rs16875071	19.5657	0.00235318
GCST90277280	GCST90200854	rs17249437	23.0473	0.00277075
GCST90277280	GCST90200854	rs17688269	23.2673	0.00279713
GCST90277280	GCST90200854	rs74763072	28.4221	0.00341472
GCST90277280	GCST90200854	rs75365886	20.0254	0.00240834
GCST90277280	GCST90200911	rs13403975	20.9619	0.00254301
GCST90277280	GCST90200911	rs149260317	20.7023	0.0025116
GCST90277280	GCST90200911	rs16928054	21.8715	0.00265306
GCST90277280	GCST90200911	rs17087925	21.4256	0.00259912
GCST90277280	GCST90200911	rs17223255	20.2293	0.00245434
GCST90277280	GCST90200911	rs2453583	19.8811	0.0024122
GCST90277280	GCST90200911	rs28524560	23.5836	0.00286015
GCST90277280	GCST90200911	rs76004074	23.5766	0.0028593
GCST90277280	GCST90200854	rs1047891	23.6102	0.00283823
GCST90277280	GCST90200854	rs145741630	24.0072	0.00288583
GCST90277280	GCST90200854	rs16875071	19.5657	0.00235318
GCST90277280	GCST90200854	rs17249437	23.0473	0.00277075
GCST90277280	GCST90200854	rs17688269	23.2673	0.00279713
GCST90277280	GCST90200854	rs74763072	28.4221	0.00341472
GCST90277280	GCST90200854	rs75365886	20.0254	0.00240834
GCST90277280	GCST90200911	rs13403975	20.9619	0.00254301
GCST90277280	GCST90200911	rs149260317	20.7023	0.0025116
GCST90277280	GCST90200911	rs16928054	21.8715	0.00265306
GCST90277280	GCST90200911	rs17087925	21.4256	0.00259912
GCST90277280	GCST90200911	rs17223255	20.2293	0.00245434
GCST90277280	GCST90200911	rs2453583	19.8811	0.0024122
GCST90277280	GCST90200911	rs28524560	23.5836	0.00286015
GCST90277280	GCST90200911	rs76004074	23.5766	0.0028593
GCST90277280	GCST90200105	rs10511533	21.9329	0.00265791
GCST90277280	GCST90200105	rs10823631	37.4175	0.0045259
GCST90277280	GCST90200105	rs12193198	21.6778	0.00262708
GCST90277280	GCST90200105	rs728185	20.1522	0.00244265
GCST90277280	GCST90200105	rs7320739	21.5886	0.0026163
GCST90277280	GCST90200105	rs7585677	20.1111	0.00243767
GCST90277280	GCST90200105	rs9311038	22.5509	0.0027326
GCST90277280	GCST90200140	rs10846744	42.1576	0.0051186
GCST90277280	GCST90200140	rs11082040	25.7032	0.00312703
GCST90277280	GCST90200140	rs6950910	19.5506	0.00238029
GCST90277280	GCST90200140	rs8140287	21.4497	0.0026109
GCST90277280	GCST90200140	rs814415	25.1141	0.00305558
GCST90277280	GCST90200954	rs11693221	22.6969	0.00294624
GCST90277280	GCST90200954	rs11876110	19.5286	0.00253601
GCST90277280	GCST90200954	rs1572141	19.5592	0.00253998
GCST90277280	GCST90200954	rs6992425	20.1299	0.00261389
GCST90277280	GCST90200954	rs8054783	21.3382	0.00277036
GCST90277280	GCST90200971	rs10059397	25.6423	0.0030814
GCST90277280	GCST90200971	rs10227729	30.3294	0.00364259
GCST90277280	GCST90200971	rs4433560	21.8593	0.00262799
GCST90277280	GCST90200971	rs7101022	19.6977	0.00236874
GCST90277280	GCST90200971	rs7433704	21.2095	0.00255007
GCST90277280	GCST90200971	rs9596009	19.6082	0.00235799
GCST90277280	GCST90199820	rs11183167	20.5251	0.00247544
GCST90277280	GCST90199820	rs12431272	22.8527	0.00275538
GCST90277280	GCST90199820	rs4666608	19.5867	0.00236252
GCST90277280	GCST90199864	rs1499882	20.3556	0.00245948
GCST90277280	GCST90199864	rs279939	21.8903	0.00264443
GCST90277280	GCST90199864	rs4709725	28.1151	0.00339385
GCST90277280	GCST90199864	rs6132756	22.2892	0.00269248
GCST90277280	GCST90199864	rs7226894	22.3893	0.00270454
GCST90277280	GCST90199864	rs7616069	20.8159	0.00251497
GCST90277280	GCST90199864	rs7967732	20.3797	0.0024624
GCST90277280	GCST90199864	rs7971846	22.2355	0.00268602
GCST90277280	GCST90199864	rs8065933	23.5568	0.00284518
GCST90277280	GCST90199864	rs877115	21.3951	0.00258476
GCST90277280	GCST90199864	rs959197	21.0239	0.00254003
GCST90277280	GCST90200085	rs11736427	29.4809	0.00356373
GCST90277280	GCST90200085	rs2206498	19.7225	0.00238693
GCST90277280	GCST90200085	rs7659411	53.0294	0.00639214
GCST90277280	GCST90200085	rs9592030	23.6135	0.00285648
GCST90277280	GCST90200782	rs10756606	20.0991	0.0024475
GCST90277280	GCST90200782	rs4759017	20.4989	0.00249606
GCST90277280	GCST90200782	rs5770371	20.8797	0.00254231
GCST90277280	GCST90200782	rs6664307	21.1856	0.00257947
GCST90277280	GCST90200782	rs780094	87.8587	0.0106111
GCST90277280	GCST90200791	rs2781650	21.4368	0.002597
GCST90277280	GCST90200791	rs4658949	26.0311	0.00315183
GCST90277280	GCST90200791	rs7619139	21.8878	0.0026515
GCST90277280	GCST90200791	rs7737937	22.5169	0.0027275
GCST90277280	GCST90200085	rs11736427	29.4809	0.00356373
GCST90277280	GCST90200085	rs2206498	19.7225	0.00238693
GCST90277280	GCST90200085	rs7659411	53.0294	0.00639214
GCST90277280	GCST90200085	rs9592030	23.6135	0.00285648
GCST90277280	GCST90200145	rs11736427	60.0488	0.00721997
GCST90277280	GCST90200145	rs2575876	20.7806	0.00251041
GCST90277280	GCST90200145	rs4752487	20.9732	0.00253362
GCST90277280	GCST90200145	rs700317	19.6898	0.00237894
GCST90277280	GCST90200145	rs7320739	21.9805	0.00265497
GCST90277280	GCST90200145	rs7860208	22.3722	0.00270216
GCST90277280	GCST90200618	rs10043238	19.6981	0.0023788
GCST90277280	GCST90200618	rs7040332	22.6528	0.00273464
GCST90277280	GCST90200618	rs765693	19.5751	0.00236398
GCST90277280	GCST90200618	rs887829	27.5715	0.00332645
GCST90277280	GCST90200618	rs9551925	22.0744	0.00266501
GCST90277280	GCST90200645	rs11023511	22.0391	0.00502711
GCST90277280	GCST90200645	rs115601482	22.3676	0.00510167
GCST90277280	GCST90200645	rs1852879	20.696	0.00472221
GCST90277280	GCST90200645	rs34384291	26.1521	0.00595972
GCST90277280	GCST90200645	rs372026540	20.0756	0.00458131
GCST90277280	GCST90200645	rs58689179	21.8946	0.00499433
GCST90277280	GCST90200645	rs67181842	21.6534	0.00493957
GCST90277280	GCST90200645	rs72837706	23.2799	0.00530864
GCST90277280	GCST90200645	rs73134291	20.6633	0.00471479
GCST90277280	GCST90200645	rs75825279	19.982	0.00456003
GCST90277280	GCST90200645	rs78525294	19.5438	0.00446049
GCST90277280	GCST90200645	rs9817608	22.8851	0.0052191
GCST90277280	GCST90200855	rs1047891	35.4031	0.0042864
GCST90277280	GCST90200855	rs112182907	23.5534	0.0028558
GCST90277280	GCST90200855	rs1426060	24.7382	0.00299903
GCST90277280	GCST90200855	rs145863749	20.1886	0.00244883
GCST90277280	GCST90200855	rs62396171	20.0475	0.00243176
GCST90277280	GCST90200855	rs73212577	20.643	0.00250381
GCST90277280	GCST90200855	rs9296365	21.92	0.00265829
GCST90277280	GCST90200854	rs1047891	23.6102	0.00283823
GCST90277280	GCST90200854	rs145741630	24.0072	0.00288583
GCST90277280	GCST90200854	rs16875071	19.5657	0.00235318
GCST90277280	GCST90200854	rs17249437	23.0473	0.00277075
GCST90277280	GCST90200854	rs17688269	23.2673	0.00279713
GCST90277280	GCST90200854	rs74763072	28.4221	0.00341472
GCST90277280	GCST90200854	rs75365886	20.0254	0.00240834
GCST90277280	GCST90200911	rs13403975	20.9619	0.00254301
GCST90277280	GCST90200911	rs149260317	20.7023	0.0025116
GCST90277280	GCST90200911	rs16928054	21.8715	0.00265306
GCST90277280	GCST90200911	rs17087925	21.4256	0.00259912
GCST90277280	GCST90200911	rs17223255	20.2293	0.00245434
GCST90277280	GCST90200911	rs2453583	19.8811	0.0024122
GCST90277280	GCST90200911	rs28524560	23.5836	0.00286015
GCST90277280	GCST90200911	rs76004074	23.5766	0.0028593
GCST90277280	GCST90200618	rs10043238	19.6981	0.0023788
GCST90277280	GCST90200618	rs7040332	22.6528	0.00273464
GCST90277280	GCST90200618	rs765693	19.5751	0.00236398
GCST90277280	GCST90200618	rs887829	27.5715	0.00332645
GCST90277280	GCST90200618	rs9551925	22.0744	0.00266501
GCST90277280	GCST90200645	rs11023511	22.0391	0.00502711
GCST90277280	GCST90200645	rs115601482	22.3676	0.00510167
GCST90277280	GCST90200645	rs1852879	20.696	0.00472221
GCST90277280	GCST90200645	rs34384291	26.1521	0.00595972
GCST90277280	GCST90200645	rs372026540	20.0756	0.00458131
GCST90277280	GCST90200645	rs58689179	21.8946	0.00499433
GCST90277280	GCST90200645	rs67181842	21.6534	0.00493957
GCST90277280	GCST90200645	rs72837706	23.2799	0.00530864
GCST90277280	GCST90200645	rs73134291	20.6633	0.00471479
GCST90277280	GCST90200645	rs75825279	19.982	0.00456003
GCST90277280	GCST90200645	rs78525294	19.5438	0.00446049
GCST90277280	GCST90200645	rs9817608	22.8851	0.0052191
GCST90277280	GCST90200855	rs1047891	35.4031	0.0042864
GCST90277280	GCST90200855	rs112182907	23.5534	0.0028558
GCST90277280	GCST90200855	rs1426060	24.7382	0.00299903
GCST90277280	GCST90200855	rs145863749	20.1886	0.00244883
GCST90277280	GCST90200855	rs62396171	20.0475	0.00243176
GCST90277280	GCST90200855	rs73212577	20.643	0.00250381
GCST90277280	GCST90200855	rs9296365	21.92	0.00265829
GCST90277280	GCST90200854	rs1047891	23.6102	0.00283823
GCST90277280	GCST90200854	rs145741630	24.0072	0.00288583
GCST90277280	GCST90200854	rs16875071	19.5657	0.00235318
GCST90277280	GCST90200854	rs17249437	23.0473	0.00277075
GCST90277280	GCST90200854	rs17688269	23.2673	0.00279713
GCST90277280	GCST90200854	rs74763072	28.4221	0.00341472
GCST90277280	GCST90200854	rs75365886	20.0254	0.00240834
GCST90277280	GCST90200911	rs13403975	20.9619	0.00254301
GCST90277280	GCST90200911	rs149260317	20.7023	0.0025116
GCST90277280	GCST90200911	rs16928054	21.8715	0.00265306
GCST90277280	GCST90200911	rs17087925	21.4256	0.00259912
GCST90277280	GCST90200911	rs17223255	20.2293	0.00245434
GCST90277280	GCST90200911	rs2453583	19.8811	0.0024122
GCST90277280	GCST90200911	rs28524560	23.5836	0.00286015
GCST90277280	GCST90200911	rs76004074	23.5766	0.0028593
GCST90277320	GCST90277320	rs2963775	19.558	0.0028046
GCST90277320	GCST90277320	rs72923423	21.2122	0.00304108
GCST90277320	GCST90277320	rs77211823	20.9266	0.00300026
GCST90277320	GCST90277320	rs876969	22.2782	0.00319343
GCST90277320	GCST90277320	rs9538944	20.636	0.00295872
GCST90277320	GCST90277320	rs2963775	19.558	0.0028046
GCST90277320	GCST90277320	rs72923423	21.2122	0.00304108
GCST90277320	GCST90277320	rs77211823	20.9266	0.00300026
GCST90277320	GCST90277320	rs876969	22.2782	0.00319343
GCST90277320	GCST90277320	rs9538944	20.636	0.00295872
GCST90277320	GCST90277320	rs2963775	19.558	0.0028046
GCST90277320	GCST90277320	rs72923423	21.2122	0.00304108
GCST90277320	GCST90277320	rs77211823	20.9266	0.00300026
GCST90277320	GCST90277320	rs876969	22.2782	0.00319343
GCST90277320	GCST90277320	rs9538944	20.636	0.00295872
GCST90277320	GCST90277320	rs10120342	19.8636	0.0028483
GCST90277320	GCST90277320	rs11057853	20.4487	0.00293194
GCST90277320	GCST90277320	rs113746682	21.2362	0.00304451
GCST90277320	GCST90277320	rs117449635	21.374	0.00306421
GCST90277320	GCST90277320	rs13194791	21.5159	0.00308449
GCST90277320	GCST90277320	rs138038919	20.1877	0.00289463
GCST90277320	GCST90277320	rs1532085	33.014	0.00472506
GCST90277320	GCST90277320	rs17231506	47.4253	0.00677366
GCST90277320	GCST90277320	rs1800588	36.918	0.00528086
GCST90277320	GCST90277320	rs2963775	19.558	0.0028046
GCST90277320	GCST90277320	rs34861396	22.1794	0.0031793
GCST90277320	GCST90277320	rs6023985	19.9064	0.00285442
GCST90277320	GCST90277320	rs606587	22.2055	0.00318304
GCST90277320	GCST90277320	rs7260891	20.8397	0.00298784
GCST90277320	GCST90277320	rs72923423	21.2122	0.00304108
GCST90277320	GCST90277320	rs73015021	21.8939	0.00313851
GCST90277320	GCST90277320	rs7677028	29.663	0.00424749
GCST90277320	GCST90277320	rs77211823	20.9266	0.00300026
GCST90277320	GCST90277320	rs7845596	23.0633	0.00330559
GCST90277320	GCST90277320	rs79037957	21.0835	0.00302269
GCST90277320	GCST90277320	rs876969	22.2782	0.00319343
GCST90277320	GCST90277320	rs9538944	20.636	0.00295872
GCST90277320	GCST90277320	rs9682490	21.3775	0.0030647
GCST90277320	GCST90277320	rs13194791	21.5159	0.00308449
GCST90277320	GCST90277320	rs2963775	19.558	0.0028046
GCST90277320	GCST90277320	rs606587	22.2055	0.00318304
GCST90277320	GCST90277320	rs7677028	29.663	0.00424749
GCST90277320	GCST90277320	rs876969	22.2782	0.00319343
GCST90277320	GCST90277320	rs9682490	21.3775	0.0030647
GCST90277355	GCST90277355	rs11174276	20.1596	0.00299319
GCST90277355	GCST90277355	rs2271489	29.2115	0.00433134
GCST90277355	GCST90277355	rs35253870	23.3223	0.00346115
GCST90277355	GCST90277355	rs3752651	20.839	0.00309375
GCST90277355	GCST90277355	rs6749797	22.8963	0.00339813
GCST90277355	GCST90277355	rs79878108	25.2747	0.00374981
GCST90277355	GCST90277355	rs8108277	23.729	0.00352129
GCST90277355	GCST90277355	rs11174276	20.1596	0.00299319
GCST90277355	GCST90277355	rs112243303	24.9942	0.00370834
GCST90277355	GCST90277355	rs112779958	20.4902	0.00304212
GCST90277355	GCST90277355	rs116075306	19.6726	0.00292109
GCST90277355	GCST90277355	rs117049823	19.8337	0.00294494
GCST90277355	GCST90277355	rs13257713	22.5664	0.00334934
GCST90277355	GCST90277355	rs150046733	19.8136	0.00294196
GCST90277355	GCST90277355	rs2271489	29.2115	0.00433134
GCST90277355	GCST90277355	rs35253870	23.3223	0.00346115
GCST90277355	GCST90277355	rs3752651	20.839	0.00309375
GCST90277355	GCST90277355	rs6749797	22.8963	0.00339813
GCST90277355	GCST90277355	rs79878108	25.2747	0.00374981
GCST90277355	GCST90277355	rs8108277	23.729	0.00352129
GCST90277355	GCST90277355	rs11174276	20.1596	0.00299319
GCST90277355	GCST90277355	rs2271489	29.2115	0.00433134
GCST90277355	GCST90277355	rs35253870	23.3223	0.00346115
GCST90277355	GCST90277355	rs3752651	20.839	0.00309375
GCST90277355	GCST90277355	rs6749797	22.8963	0.00339813
GCST90277355	GCST90277355	rs79878108	25.2747	0.00374981
GCST90277355	GCST90277355	rs8108277	23.729	0.00352129
GCST90277355	GCST90277355	rs11174276	20.1596	0.00299319
GCST90277355	GCST90277355	rs112243303	24.9942	0.00370834
GCST90277355	GCST90277355	rs112779958	20.4902	0.00304212
GCST90277355	GCST90277355	rs116075306	19.6726	0.00292109
GCST90277355	GCST90277355	rs117049823	19.8337	0.00294494
GCST90277355	GCST90277355	rs12496575	23.0001	0.00341349
GCST90277355	GCST90277355	rs13257713	22.5664	0.00334934
GCST90277355	GCST90277355	rs150046733	19.8136	0.00294196
GCST90277355	GCST90277355	rs17368528	27.0377	0.00401032
GCST90277355	GCST90277355	rs1800588	22.683	0.00336658
GCST90277355	GCST90277355	rs192913427	22.2586	0.00330381
GCST90277355	GCST90277355	rs2271489	29.2115	0.00433134
GCST90277355	GCST90277355	rs28606541	22.9253	0.00340242
GCST90277355	GCST90277355	rs35253870	23.3223	0.00346115
GCST90277355	GCST90277355	rs3752651	20.839	0.00309375
GCST90277355	GCST90277355	rs4674246	20.0538	0.00297753
GCST90277355	GCST90277355	rs6749797	22.8963	0.00339813
GCST90277355	GCST90277355	rs79878108	25.2747	0.00374981
GCST90277355	GCST90277355	rs8108277	23.729	0.00352129
GCST90277355	GCST90277355	rs11174276	20.1596	0.00299319
GCST90277355	GCST90277355	rs112243303	24.9942	0.00370834
GCST90277355	GCST90277355	rs112779958	20.4902	0.00304212
GCST90277355	GCST90277355	rs116075306	19.6726	0.00292109
GCST90277355	GCST90277355	rs117049823	19.8337	0.00294494
GCST90277355	GCST90277355	rs12496575	23.0001	0.00341349
GCST90277355	GCST90277355	rs13257713	22.5664	0.00334934
GCST90277355	GCST90277355	rs150046733	19.8136	0.00294196
GCST90277355	GCST90277355	rs17368528	27.0377	0.00401032
GCST90277355	GCST90277355	rs1800588	22.683	0.00336658
GCST90277355	GCST90277355	rs192913427	22.2586	0.00330381
GCST90277355	GCST90277355	rs2271489	29.2115	0.00433134
GCST90277355	GCST90277355	rs28606541	22.9253	0.00340242
GCST90277355	GCST90277355	rs35253870	23.3223	0.00346115
GCST90277355	GCST90277355	rs3752651	20.839	0.00309375
GCST90277355	GCST90277355	rs4674246	20.0538	0.00297753
GCST90277355	GCST90277355	rs6749797	22.8963	0.00339813
GCST90277355	GCST90277355	rs79878108	25.2747	0.00374981
GCST90277355	GCST90277355	rs8108277	23.729	0.00352129
GCST90277355	GCST90277355	rs112243303	24.9942	0.00370834
GCST90277355	GCST90277355	rs112779958	20.4902	0.00304212
GCST90277355	GCST90277355	rs116075306	19.6726	0.00292109
GCST90277355	GCST90277355	rs117049823	19.8337	0.00294494
GCST90277355	GCST90277355	rs12496575	23.0001	0.00341349
GCST90277355	GCST90277355	rs13257713	22.5664	0.00334934
GCST90277355	GCST90277355	rs17368528	27.0377	0.00401032
GCST90277355	GCST90277355	rs192913427	22.2586	0.00330381
GCST90277355	GCST90277355	rs2271489	29.2115	0.00433134
GCST90277355	GCST90277355	rs35253870	23.3223	0.00346115
GCST90277355	GCST90277355	rs3752651	20.839	0.00309375
GCST90277355	GCST90277355	rs4674246	20.0538	0.00297753
GCST90277355	GCST90277355	rs6749797	22.8963	0.00339813
GCST90277355	GCST90277355	rs79878108	25.2747	0.00374981
GCST90277299	GCST90277299	rs113179719	19.6488	0.00273255
GCST90277299	GCST90277299	rs16916055	21.1603	0.00294213
GCST90277299	GCST90277299	rs2169387	20.9309	0.00291034
GCST90277299	GCST90277299	rs34833702	23.9691	0.00333137
GCST90277299	GCST90277299	rs5769111	20.1	0.00279512
GCST90277299	GCST90277299	rs612577	34.8861	0.00484133
GCST90277299	GCST90277299	rs7252513	21.5583	0.00299731
GCST90277299	GCST90277299	rs113179719	19.6488	0.00273255
GCST90277299	GCST90277299	rs16916055	21.1603	0.00294213
GCST90277299	GCST90277299	rs2169387	20.9309	0.00291034
GCST90277299	GCST90277299	rs34833702	23.9691	0.00333137
GCST90277299	GCST90277299	rs5769111	20.1	0.00279512
GCST90277299	GCST90277299	rs612577	34.8861	0.00484133
GCST90277299	GCST90277299	rs7252513	21.5583	0.00299731
GCST90277299	GCST90277299	rs1034642	19.5611	0.00272039
GCST90277299	GCST90277299	rs10457811	20.4529	0.00284406
GCST90277299	GCST90277299	rs11123861	19.9079	0.00276848
GCST90277299	GCST90277299	rs11197775	21.0419	0.00292572
GCST90277299	GCST90277299	rs113179719	19.6488	0.00273255
GCST90277299	GCST90277299	rs115754811	20.188	0.00280732
GCST90277299	GCST90277299	rs117207178	23.3352	0.00324355
GCST90277299	GCST90277299	rs12335533	19.7125	0.00274138
GCST90277299	GCST90277299	rs140116915	20.1505	0.00280212
GCST90277299	GCST90277299	rs150862068	21.3036	0.002962
GCST90277299	GCST90277299	rs16916055	21.1603	0.00294213
GCST90277299	GCST90277299	rs181751380	23.3884	0.00325092
GCST90277299	GCST90277299	rs2169387	20.9309	0.00291034
GCST90277299	GCST90277299	rs2183640	22.3584	0.0031082
GCST90277299	GCST90277299	rs2708081	24.3035	0.00337769
GCST90277299	GCST90277299	rs2797620	33.8323	0.00469577
GCST90277299	GCST90277299	rs34832413	20.0387	0.00278663
GCST90277299	GCST90277299	rs34833702	23.9691	0.00333137
GCST90277299	GCST90277299	rs4629629	22.791	0.00316815
GCST90277299	GCST90277299	rs535686	21.2927	0.00296049
GCST90277299	GCST90277299	rs5769111	20.1	0.00279512
GCST90277299	GCST90277299	rs612577	34.8861	0.00484133
GCST90277299	GCST90277299	rs67835422	19.6101	0.00272718
GCST90277299	GCST90277299	rs7252513	21.5583	0.00299731
GCST90277299	GCST90277299	rs73215839	25.9275	0.00360257
GCST90277299	GCST90277299	rs77027238	19.9047	0.00276804
GCST90277299	GCST90277299	rs77191869	21.7481	0.00302361
GCST90277299	GCST90277299	rs8034802	21.8797	0.00304186
GCST90277299	GCST90277299	rs1034642	19.5611	0.00272039
GCST90277299	GCST90277299	rs10457811	20.4529	0.00284406
GCST90277299	GCST90277299	rs11123861	19.9079	0.00276848
GCST90277299	GCST90277299	rs11197775	21.0419	0.00292572
GCST90277299	GCST90277299	rs113179719	19.6488	0.00273255
GCST90277299	GCST90277299	rs115754811	20.188	0.00280732
GCST90277299	GCST90277299	rs117207178	23.3352	0.00324355
GCST90277299	GCST90277299	rs12335533	19.7125	0.00274138
GCST90277299	GCST90277299	rs140116915	20.1505	0.00280212
GCST90277299	GCST90277299	rs150862068	21.3036	0.002962
GCST90277299	GCST90277299	rs16916055	21.1603	0.00294213
GCST90277299	GCST90277299	rs181751380	23.3884	0.00325092
GCST90277299	GCST90277299	rs2169387	20.9309	0.00291034
GCST90277299	GCST90277299	rs2183640	22.3584	0.0031082
GCST90277299	GCST90277299	rs2708081	24.3035	0.00337769
GCST90277299	GCST90277299	rs2797620	33.8323	0.00469577
GCST90277299	GCST90277299	rs34832413	20.0387	0.00278663
GCST90277299	GCST90277299	rs34833702	23.9691	0.00333137
GCST90277299	GCST90277299	rs4629629	22.791	0.00316815
GCST90277299	GCST90277299	rs535686	21.2927	0.00296049
GCST90277299	GCST90277299	rs5769111	20.1	0.00279512
GCST90277299	GCST90277299	rs612577	34.8861	0.00484133
GCST90277299	GCST90277299	rs67835422	19.6101	0.00272718
GCST90277299	GCST90277299	rs7252513	21.5583	0.00299731
GCST90277299	GCST90277299	rs73215839	25.9275	0.00360257
GCST90277299	GCST90277299	rs77027238	19.9047	0.00276804
GCST90277299	GCST90277299	rs77191869	21.7481	0.00302361
GCST90277299	GCST90277299	rs8034802	21.8797	0.00304186
GCST90277299	GCST90200655	rs111725591	22.0325	0.00269477
GCST90277299	GCST90200655	rs11814525	20.1121	0.00246047
GCST90277299	GCST90200655	rs191910664	20.3668	0.00249154
GCST90277299	GCST90200655	rs72831087	20.259	0.00247839
GCST90277299	GCST90200655	rs74452003	22.2046	0.00271575
GCST90277299	GCST90200655	rs80342019	21.1486	0.00258694
GCST90277299	GCST90200655	rs111725591	22.0325	0.00269477
GCST90277299	GCST90200655	rs11814525	20.1121	0.00246047
GCST90277299	GCST90200655	rs191910664	20.3668	0.00249154
GCST90277299	GCST90200655	rs72831087	20.259	0.00247839
GCST90277299	GCST90200655	rs74452003	22.2046	0.00271575
GCST90277299	GCST90200655	rs80342019	21.1486	0.00258694
GCST90277299	GCST90200655	rs111725591	22.0325	0.00269477
GCST90277299	GCST90200655	rs11814525	20.1121	0.00246047
GCST90277299	GCST90200655	rs191910664	20.3668	0.00249154
GCST90277299	GCST90200655	rs72831087	20.259	0.00247839
GCST90277299	GCST90200655	rs74452003	22.2046	0.00271575
GCST90277299	GCST90200655	rs80342019	21.1486	0.00258694
GCST90277299	GCST90200655	rs111725591	22.0325	0.00269477
GCST90277299	GCST90200655	rs11814525	20.1121	0.00246047
GCST90277299	GCST90200655	rs191910664	20.3668	0.00249154
GCST90277299	GCST90200655	rs72831087	20.259	0.00247839
GCST90277299	GCST90200655	rs74452003	22.2046	0.00271575
GCST90277299	GCST90200655	rs80342019	21.1486	0.00258694
GCST90277299	GCST90199653	rs17583806	20.8702	0.00251755
GCST90277299	GCST90199653	rs4485089	20.3081	0.00244991
GCST90277299	GCST90199653	rs4975528	20.3133	0.00245054
GCST90277299	GCST90199653	rs9349828	19.7957	0.00238824
GCST90277299	GCST90199749	rs114193356	20.121	0.00243916
GCST90277299	GCST90199749	rs140584644	19.5475	0.00236981
GCST90277299	GCST90199749	rs2278594	21.1773	0.00256688
GCST90277299	GCST90199749	rs2339400	20.2671	0.00245684
GCST90277299	GCST90199749	rs28558748	19.6373	0.00238067
GCST90277299	GCST90199749	rs28592972	21.6956	0.00262955
GCST90277299	GCST90199749	rs57241318	20.831	0.00252503
GCST90277299	GCST90199749	rs60218157	19.6505	0.00238227
GCST90277299	GCST90199749	rs61855713	19.6357	0.00238047
GCST90277299	GCST90199749	rs6803925	20.349	0.00246674
GCST90277299	GCST90199749	rs7103522	21.1892	0.00256833
GCST90277299	GCST90199749	rs72617428	21.4745	0.00260282
GCST90277299	GCST90199749	rs74095612	21.1974	0.00256932
GCST90277299	GCST90199749	rs79787332	22.9514	0.00278133
GCST90277299	GCST90199818	rs10042053	22.9121	0.00278332
GCST90277299	GCST90199818	rs114444327	22.5098	0.0027346
GCST90277299	GCST90199818	rs12964854	23.5699	0.002863
GCST90277299	GCST90199818	rs2581076	21.8381	0.00265321
GCST90277299	GCST90199818	rs28789219	24.0763	0.00292434
GCST90277299	GCST90199818	rs6970525	19.5934	0.00238113
GCST90277299	GCST90199818	rs7186512	21.107	0.00256461
GCST90277299	GCST90199818	rs7474686	23.8627	0.00289847
GCST90277299	GCST90199818	rs9456322	20.0992	0.00244246
GCST90277299	GCST90200655	rs111725591	22.0325	0.00269477
GCST90277299	GCST90200655	rs11814525	20.1121	0.00246047
GCST90277299	GCST90200655	rs191910664	20.3668	0.00249154
GCST90277299	GCST90200655	rs72831087	20.259	0.00247839
GCST90277299	GCST90200655	rs74452003	22.2046	0.00271575
GCST90277299	GCST90200655	rs80342019	21.1486	0.00258694
GCST90277299	GCST90199749	rs114193356	20.121	0.00243916
GCST90277299	GCST90199749	rs140584644	19.5475	0.00236981
GCST90277299	GCST90199749	rs2278594	21.1773	0.00256688
GCST90277299	GCST90199749	rs2339400	20.2671	0.00245684
GCST90277299	GCST90199749	rs28558748	19.6373	0.00238067
GCST90277299	GCST90199749	rs28592972	21.6956	0.00262955
GCST90277299	GCST90199749	rs57241318	20.831	0.00252503
GCST90277299	GCST90199749	rs60218157	19.6505	0.00238227
GCST90277299	GCST90199749	rs61855713	19.6357	0.00238047
GCST90277299	GCST90199749	rs6803925	20.349	0.00246674
GCST90277299	GCST90199749	rs7103522	21.1892	0.00256833
GCST90277299	GCST90199749	rs72617428	21.4745	0.00260282
GCST90277299	GCST90199749	rs74095612	21.1974	0.00256932
GCST90277299	GCST90199749	rs79787332	22.9514	0.00278133
GCST90277299	GCST90199818	rs10042053	22.9121	0.00278332
GCST90277299	GCST90199818	rs114444327	22.5098	0.0027346
GCST90277299	GCST90199818	rs12964854	23.5699	0.002863
GCST90277299	GCST90199818	rs2581076	21.8381	0.00265321
GCST90277299	GCST90199818	rs28789219	24.0763	0.00292434
GCST90277299	GCST90199818	rs6970525	19.5934	0.00238113
GCST90277299	GCST90199818	rs7186512	21.107	0.00256461
GCST90277299	GCST90199818	rs7474686	23.8627	0.00289847
GCST90277299	GCST90199818	rs9456322	20.0992	0.00244246
GCST90277299	GCST90200655	rs111725591	22.0325	0.00269477
GCST90277299	GCST90200655	rs11814525	20.1121	0.00246047
GCST90277299	GCST90200655	rs191910664	20.3668	0.00249154
GCST90277299	GCST90200655	rs72831087	20.259	0.00247839
GCST90277299	GCST90200655	rs74452003	22.2046	0.00271575
GCST90277299	GCST90200655	rs80342019	21.1486	0.00258694
GCST90277373	GCST90277373	rs12207488	19.9103	0.00276881
GCST90277373	GCST90277373	rs6444176	21.712	0.00301861
GCST90277373	GCST90277373	rs7700432	21.0422	0.00292577
GCST90277373	GCST90277373	rs7920200	19.7869	0.00275171
GCST90277373	GCST90277373	rs9738226	35.722	0.00495676
GCST90277373	GCST90277373	rs12207488	19.9103	0.00276881
GCST90277373	GCST90277373	rs6444176	21.712	0.00301861
GCST90277373	GCST90277373	rs7700432	21.0422	0.00292577
GCST90277373	GCST90277373	rs7920200	19.7869	0.00275171
GCST90277373	GCST90277373	rs9738226	35.722	0.00495676
GCST90277373	GCST90277373	rs117546336	22.6229	0.00314485
GCST90277373	GCST90277373	rs12207488	19.9103	0.00276881
GCST90277373	GCST90277373	rs13005731	19.9949	0.00278055
GCST90277373	GCST90277373	rs1452773	20.5182	0.00285311
GCST90277373	GCST90277373	rs146253188	19.9446	0.00277358
GCST90277373	GCST90277373	rs146465816	19.9419	0.0027732
GCST90277373	GCST90277373	rs148860058	21.1258	0.00293736
GCST90277373	GCST90277373	rs17276940	22.5133	0.00312967
GCST90277373	GCST90277373	rs174544	107.434	0.0147606
GCST90277373	GCST90277373	rs313950	20.1309	0.00279941
GCST90277373	GCST90277373	rs581080	20.7868	0.00289036
GCST90277373	GCST90277373	rs6444176	21.712	0.00301861
GCST90277373	GCST90277373	rs68137603	19.5712	0.00272179
GCST90277373	GCST90277373	rs7247304	28.6134	0.0039743
GCST90277373	GCST90277373	rs7253584	104.319	0.0143387
GCST90277373	GCST90277373	rs72879665	20.9693	0.00291566
GCST90277373	GCST90277373	rs7700432	21.0422	0.00292577
GCST90277373	GCST90277373	rs77645768	20.3729	0.00283296
GCST90277373	GCST90277373	rs78999781	25.7553	0.00357874
GCST90277373	GCST90277373	rs7920200	19.7869	0.00275171
GCST90277373	GCST90277373	rs9738226	35.722	0.00495676
GCST90277373	GCST90277373	rs117546336	22.6229	0.00314485
GCST90277373	GCST90277373	rs12207488	19.9103	0.00276881
GCST90277373	GCST90277373	rs13005731	19.9949	0.00278055
GCST90277373	GCST90277373	rs1452773	20.5182	0.00285311
GCST90277373	GCST90277373	rs146253188	19.9446	0.00277358
GCST90277373	GCST90277373	rs146465816	19.9419	0.0027732
GCST90277373	GCST90277373	rs148860058	21.1258	0.00293736
GCST90277373	GCST90277373	rs17276940	22.5133	0.00312967
GCST90277373	GCST90277373	rs174544	107.434	0.0147606
GCST90277373	GCST90277373	rs313950	20.1309	0.00279941
GCST90277373	GCST90277373	rs581080	20.7868	0.00289036
GCST90277373	GCST90277373	rs6444176	21.712	0.00301861
GCST90277373	GCST90277373	rs68137603	19.5712	0.00272179
GCST90277373	GCST90277373	rs7247304	28.6134	0.0039743
GCST90277373	GCST90277373	rs7253584	104.319	0.0143387
GCST90277373	GCST90277373	rs72879665	20.9693	0.00291566
GCST90277373	GCST90277373	rs7700432	21.0422	0.00292577
GCST90277373	GCST90277373	rs77645768	20.3729	0.00283296
GCST90277373	GCST90277373	rs78999781	25.7553	0.00357874
GCST90277373	GCST90277373	rs7920200	19.7869	0.00275171
GCST90277373	GCST90277373	rs9738226	35.722	0.00495676
GCST90277354	GCST90277354	rs10234951	22.946	0.00319007
GCST90277354	GCST90277354	rs10756627	19.9503	0.00277474
GCST90277354	GCST90277354	rs13269712	20.2659	0.00281851
GCST90277354	GCST90277354	rs141622900	24.79	0.00344555
GCST90277354	GCST90277354	rs174536	222.971	0.0301599
GCST90277354	GCST90277354	rs204468	31.242	0.00433841
GCST90277354	GCST90277354	rs2277289	26.0987	0.00362678
GCST90277354	GCST90277354	rs35427954	22.3579	0.00310856
GCST90277354	GCST90277354	rs3820438	19.8618	0.00276247
GCST90277354	GCST90277354	rs41376249	22.5497	0.00313515
GCST90277354	GCST90277354	rs4525452	20.1517	0.00280268
GCST90277354	GCST90277354	rs10234951	22.946	0.00319007
GCST90277354	GCST90277354	rs10520189	20.0713	0.00279153
GCST90277354	GCST90277354	rs10756627	19.9503	0.00277474
GCST90277354	GCST90277354	rs114325590	19.6489	0.00273294
GCST90277354	GCST90277354	rs117002537	19.8395	0.00275938
GCST90277354	GCST90277354	rs11725298	20.3584	0.00283135
GCST90277354	GCST90277354	rs1203148	20.1239	0.00279882
GCST90277354	GCST90277354	rs13269712	20.2659	0.00281851
GCST90277354	GCST90277354	rs1513795	22.2145	0.00308868
GCST90277354	GCST90277354	rs2705007	20.8179	0.00289506
GCST90277354	GCST90277354	rs311416	20.3363	0.00282828
GCST90277354	GCST90277354	rs3820438	19.8618	0.00276247
GCST90277354	GCST90277354	rs6601694	24.1969	0.00336339
GCST90277354	GCST90277354	rs71420341	24.5062	0.00340624
GCST90277354	GCST90277354	rs72635955	25.2397	0.00350783
GCST90277354	GCST90277354	rs10234951	22.946	0.00319007
GCST90277354	GCST90277354	rs10520189	20.0713	0.00279153
GCST90277354	GCST90277354	rs10756627	19.9503	0.00277474
GCST90277354	GCST90277354	rs11062287	25.5288	0.00354786
GCST90277354	GCST90277354	rs113913626	21.6755	0.00301398
GCST90277354	GCST90277354	rs114325590	19.6489	0.00273294
GCST90277354	GCST90277354	rs117002537	19.8395	0.00275938
GCST90277354	GCST90277354	rs11725298	20.3584	0.00283135
GCST90277354	GCST90277354	rs117565387	21.5443	0.00299578
GCST90277354	GCST90277354	rs1203148	20.1239	0.00279882
GCST90277354	GCST90277354	rs13269712	20.2659	0.00281851
GCST90277354	GCST90277354	rs141622900	24.79	0.00344555
GCST90277354	GCST90277354	rs1456608	20.5341	0.00285572
GCST90277354	GCST90277354	rs145926488	19.7128	0.00274181
GCST90277354	GCST90277354	rs1513795	22.2145	0.00308868
GCST90277354	GCST90277354	rs174527	21.3076	0.00296296
GCST90277354	GCST90277354	rs174536	222.971	0.0301599
GCST90277354	GCST90277354	rs17703316	21.1761	0.00294473
GCST90277354	GCST90277354	rs204468	31.242	0.00433841
GCST90277354	GCST90277354	rs2277289	26.0987	0.00362678
GCST90277354	GCST90277354	rs2705007	20.8179	0.00289506
GCST90277354	GCST90277354	rs311416	20.3363	0.00282828
GCST90277354	GCST90277354	rs35427954	22.3579	0.00310856
GCST90277354	GCST90277354	rs3820438	19.8618	0.00276247
GCST90277354	GCST90277354	rs41376249	22.5497	0.00313515
GCST90277354	GCST90277354	rs4525452	20.1517	0.00280268
GCST90277354	GCST90277354	rs6601694	24.1969	0.00336339
GCST90277354	GCST90277354	rs71420341	24.5062	0.00340624
GCST90277354	GCST90277354	rs72635955	25.2397	0.00350783
GCST90277321	GCST90277321	rs11777584	19.5427	0.00272352
GCST90277321	GCST90277321	rs11918522	21.241	0.00295949
GCST90277321	GCST90277321	rs2537611	20.2439	0.00282096
GCST90277321	GCST90277321	rs6741227	21.9931	0.00306397
GCST90277321	GCST90277321	rs75863117	19.7661	0.00275456
GCST90277321	GCST90277321	rs78285907	19.8217	0.00276229
GCST90277321	GCST90277321	rs11777584	19.5427	0.00272352
GCST90277321	GCST90277321	rs11918522	21.241	0.00295949
GCST90277321	GCST90277321	rs149918547	19.5375	0.0027228
GCST90277321	GCST90277321	rs181750334	20.8282	0.00290214
GCST90277321	GCST90277321	rs2537611	20.2439	0.00282096
GCST90277321	GCST90277321	rs6741227	21.9931	0.00306397
GCST90277321	GCST90277321	rs6764912	20.2836	0.00282648
GCST90277321	GCST90277321	rs78285907	19.8217	0.00276229
GCST90277321	GCST90277321	rs11777584	19.5427	0.00272352
GCST90277321	GCST90277321	rs11918522	21.241	0.00295949
GCST90277321	GCST90277321	rs149918547	19.5375	0.0027228
GCST90277321	GCST90277321	rs181750334	20.8282	0.00290214
GCST90277321	GCST90277321	rs2537611	20.2439	0.00282096
GCST90277321	GCST90277321	rs6741227	21.9931	0.00306397
GCST90277321	GCST90277321	rs6764912	20.2836	0.00282648
GCST90277321	GCST90277321	rs78285907	19.8217	0.00276229
GCST90277321	GCST90277321	rs11777584	19.5427	0.00272352
GCST90277321	GCST90277321	rs11918522	21.241	0.00295949
GCST90277321	GCST90277321	rs11936543	19.7452	0.00275165
GCST90277321	GCST90277321	rs149918547	19.5375	0.0027228
GCST90277321	GCST90277321	rs1532085	26.0508	0.0036272
GCST90277321	GCST90277321	rs17086339	22.0677	0.00307432
GCST90277321	GCST90277321	rs17231506	42.9173	0.00596164
GCST90277321	GCST90277321	rs174574	114.535	0.0157534
GCST90277321	GCST90277321	rs181750334	20.8282	0.00290214
GCST90277321	GCST90277321	rs2537611	20.2439	0.00282096
GCST90277321	GCST90277321	rs4579316	22.9811	0.00320117
GCST90277321	GCST90277321	rs6582326	20.5604	0.00286494
GCST90277321	GCST90277321	rs6741227	21.9931	0.00306397
GCST90277321	GCST90277321	rs6764912	20.2836	0.00282648
GCST90277321	GCST90277321	rs75863117	19.7661	0.00275456
GCST90277321	GCST90277321	rs76888052	19.9597	0.00278147
GCST90277321	GCST90277321	rs78285907	19.8217	0.00276229
GCST90277321	GCST90277321	rs79195215	19.5693	0.00272722
GCST90277321	GCST90277321	rs923920	20.8254	0.00290176
GCST90277321	GCST90277321	rs11777584	19.5427	0.00272352
GCST90277321	GCST90277321	rs11918522	21.241	0.00295949
[truncated: 581 more rows]

## Sheet: metabolites
Supplementary Table 5. Instrument strength metrics of metabolites.
Metabolite_ID	File	SNP	F_statistic	R2	meanf
GCST90200863	GCST90200863	rs1047891	120.36	0.0144242	29.9849
GCST90200863	GCST90200863	rs114192167	19.5441	0.00237084	29.9849
GCST90200863	GCST90200863	rs12280574	19.6973	0.00238937	29.9849
GCST90200863	GCST90200863	rs13136680	21.0163	0.00254897	29.9849
GCST90200863	GCST90200863	rs13203604	19.9581	0.00242094	29.9849
GCST90200863	GCST90200863	rs144574120	21.1478	0.00256488	29.9849
GCST90200863	GCST90200863	rs16963273	20.4381	0.00247901	29.9849
GCST90200863	GCST90200863	rs1781071	22.507	0.00272927	29.9849
GCST90200863	GCST90200863	rs72788170	20.1154	0.00243997	29.9849
GCST90200863	GCST90200863	rs73211392	23.2282	0.00281648	29.9849
GCST90200863	GCST90200863	rs75618234	21.8217	0.0026464	29.9849
GCST90200863	GCST90200863	rs1047891	120.36	0.0144242	29.9849
GCST90200863	GCST90200863	rs114192167	19.5441	0.00237084	29.9849
GCST90200863	GCST90200863	rs12280574	19.6973	0.00238937	29.9849
GCST90200863	GCST90200863	rs13136680	21.0163	0.00254897	29.9849
GCST90200863	GCST90200863	rs13203604	19.9581	0.00242094	29.9849
GCST90200863	GCST90200863	rs144574120	21.1478	0.00256488	29.9849
GCST90200863	GCST90200863	rs16963273	20.4381	0.00247901	29.9849
GCST90200863	GCST90200863	rs1781071	22.507	0.00272927	29.9849
GCST90200863	GCST90200863	rs72788170	20.1154	0.00243997	29.9849
GCST90200863	GCST90200863	rs73211392	23.2282	0.00281648	29.9849
GCST90200863	GCST90200863	rs75618234	21.8217	0.0026464	29.9849
GCST90200863	GCST90200863	rs1047891	120.36	0.0144242	31.6728
GCST90200863	GCST90200863	rs112541646	22.2953	0.00270367	31.6728
GCST90200863	GCST90200863	rs114192167	19.5441	0.00237084	31.6728
GCST90200863	GCST90200863	rs12044765	23.4372	0.00284175	31.6728
GCST90200863	GCST90200863	rs12132412	21.0902	0.00255792	31.6728
GCST90200863	GCST90200863	rs12280574	19.6973	0.00238937	31.6728
GCST90200863	GCST90200863	rs13136680	21.0163	0.00254897	31.6728
GCST90200863	GCST90200863	rs13203604	19.9581	0.00242094	31.6728
GCST90200863	GCST90200863	rs144574120	21.1478	0.00256488	31.6728
GCST90200863	GCST90200863	rs16963273	20.4381	0.00247901	31.6728
GCST90200863	GCST90200863	rs1781071	22.507	0.00272927	31.6728
GCST90200863	GCST90200863	rs2246410	23.1221	0.00280365	31.6728
GCST90200863	GCST90200863	rs34419239	21.14	0.00256394	31.6728
GCST90200863	GCST90200863	rs35736225	19.6487	0.0023835	31.6728
GCST90200863	GCST90200863	rs4704064	21.6587	0.00262668	31.6728
GCST90200863	GCST90200863	rs561931	112.362	0.0134786	31.6728
GCST90200863	GCST90200863	rs677504	20.6781	0.00250805	31.6728
GCST90200863	GCST90200863	rs6951810	70.5072	0.00850047	31.6728
GCST90200863	GCST90200863	rs72660350	22.9007	0.00277688	31.6728
GCST90200863	GCST90200863	rs72788170	20.1154	0.00243997	31.6728
GCST90200863	GCST90200863	rs73211392	23.2282	0.00281648	31.6728
GCST90200863	GCST90200863	rs75618234	21.8217	0.0026464	31.6728
GCST90200863	GCST90200863	rs75942664	19.8006	0.00240187	31.6728
GCST90200863	GCST90200863	rs1047891	120.36	0.0144242	31.6728
GCST90200863	GCST90200863	rs112541646	22.2953	0.00270367	31.6728
GCST90200863	GCST90200863	rs114192167	19.5441	0.00237084	31.6728
GCST90200863	GCST90200863	rs12044765	23.4372	0.00284175	31.6728
GCST90200863	GCST90200863	rs12132412	21.0902	0.00255792	31.6728
GCST90200863	GCST90200863	rs12280574	19.6973	0.00238937	31.6728
GCST90200863	GCST90200863	rs13136680	21.0163	0.00254897	31.6728
GCST90200863	GCST90200863	rs13203604	19.9581	0.00242094	31.6728
GCST90200863	GCST90200863	rs144574120	21.1478	0.00256488	31.6728
GCST90200863	GCST90200863	rs16963273	20.4381	0.00247901	31.6728
GCST90200863	GCST90200863	rs1781071	22.507	0.00272927	31.6728
GCST90200863	GCST90200863	rs2246410	23.1221	0.00280365	31.6728
GCST90200863	GCST90200863	rs34419239	21.14	0.00256394	31.6728
GCST90200863	GCST90200863	rs35736225	19.6487	0.0023835	31.6728
GCST90200863	GCST90200863	rs4704064	21.6587	0.00262668	31.6728
GCST90200863	GCST90200863	rs561931	112.362	0.0134786	31.6728
GCST90200863	GCST90200863	rs677504	20.6781	0.00250805	31.6728
GCST90200863	GCST90200863	rs6951810	70.5072	0.00850047	31.6728
GCST90200863	GCST90200863	rs72660350	22.9007	0.00277688	31.6728
GCST90200863	GCST90200863	rs72788170	20.1154	0.00243997	31.6728
GCST90200863	GCST90200863	rs73211392	23.2282	0.00281648	31.6728
GCST90200863	GCST90200863	rs75618234	21.8217	0.0026464	31.6728
GCST90200863	GCST90200863	rs75942664	19.8006	0.00240187	31.6728
GCST90200863	GCST90200863	rs1047891	120.36	0.0144242	31.6728
GCST90200863	GCST90200863	rs112541646	22.2953	0.00270367	31.6728
GCST90200863	GCST90200863	rs114192167	19.5441	0.00237084	31.6728
GCST90200863	GCST90200863	rs12044765	23.4372	0.00284175	31.6728
GCST90200863	GCST90200863	rs12132412	21.0902	0.00255792	31.6728
GCST90200863	GCST90200863	rs12280574	19.6973	0.00238937	31.6728
GCST90200863	GCST90200863	rs13136680	21.0163	0.00254897	31.6728
GCST90200863	GCST90200863	rs13203604	19.9581	0.00242094	31.6728
GCST90200863	GCST90200863	rs144574120	21.1478	0.00256488	31.6728
GCST90200863	GCST90200863	rs16963273	20.4381	0.00247901	31.6728
GCST90200863	GCST90200863	rs1781071	22.507	0.00272927	31.6728
GCST90200863	GCST90200863	rs2246410	23.1221	0.00280365	31.6728
GCST90200863	GCST90200863	rs34419239	21.14	0.00256394	31.6728
GCST90200863	GCST90200863	rs35736225	19.6487	0.0023835	31.6728
GCST90200863	GCST90200863	rs4704064	21.6587	0.00262668	31.6728
GCST90200863	GCST90200863	rs561931	112.362	0.0134786	31.6728
GCST90200863	GCST90200863	rs677504	20.6781	0.00250805	31.6728
GCST90200863	GCST90200863	rs6951810	70.5072	0.00850047	31.6728
GCST90200863	GCST90200863	rs72660350	22.9007	0.00277688	31.6728
GCST90200863	GCST90200863	rs72788170	20.1154	0.00243997	31.6728
GCST90200863	GCST90200863	rs73211392	23.2282	0.00281648	31.6728
GCST90200863	GCST90200863	rs75618234	21.8217	0.0026464	31.6728
GCST90200863	GCST90200863	rs75942664	19.8006	0.00240187	31.6728
GCST90200863	GCST90200863	rs1047891	120.36	0.0144242	31.6728
GCST90200863	GCST90200863	rs112541646	22.2953	0.00270367	31.6728
GCST90200863	GCST90200863	rs114192167	19.5441	0.00237084	31.6728
GCST90200863	GCST90200863	rs12044765	23.4372	0.00284175	31.6728
GCST90200863	GCST90200863	rs12132412	21.0902	0.00255792	31.6728
GCST90200863	GCST90200863	rs12280574	19.6973	0.00238937	31.6728
GCST90200863	GCST90200863	rs13136680	21.0163	0.00254897	31.6728
GCST90200863	GCST90200863	rs13203604	19.9581	0.00242094	31.6728
GCST90200863	GCST90200863	rs144574120	21.1478	0.00256488	31.6728
GCST90200863	GCST90200863	rs16963273	20.4381	0.00247901	31.6728
GCST90200863	GCST90200863	rs1781071	22.507	0.00272927	31.6728
GCST90200863	GCST90200863	rs2246410	23.1221	0.00280365	31.6728
GCST90200863	GCST90200863	rs34419239	21.14	0.00256394	31.6728
GCST90200863	GCST90200863	rs35736225	19.6487	0.0023835	31.6728
GCST90200863	GCST90200863	rs4704064	21.6587	0.00262668	31.6728
GCST90200863	GCST90200863	rs561931	112.362	0.0134786	31.6728
GCST90200863	GCST90200863	rs677504	20.6781	0.00250805	31.6728
GCST90200863	GCST90200863	rs6951810	70.5072	0.00850047	31.6728
GCST90200863	GCST90200863	rs72660350	22.9007	0.00277688	31.6728
GCST90200863	GCST90200863	rs72788170	20.1154	0.00243997	31.6728
GCST90200863	GCST90200863	rs73211392	23.2282	0.00281648	31.6728
GCST90200863	GCST90200863	rs75618234	21.8217	0.0026464	31.6728
GCST90200863	GCST90200863	rs75942664	19.8006	0.00240187	31.6728
GCST90200863	GCST90200863	rs1047891	120.36	0.0144242	31.6728
GCST90200863	GCST90200863	rs112541646	22.2953	0.00270367	31.6728
GCST90200863	GCST90200863	rs114192167	19.5441	0.00237084	31.6728
GCST90200863	GCST90200863	rs12044765	23.4372	0.00284175	31.6728
GCST90200863	GCST90200863	rs12132412	21.0902	0.00255792	31.6728
GCST90200863	GCST90200863	rs12280574	19.6973	0.00238937	31.6728
GCST90200863	GCST90200863	rs13136680	21.0163	0.00254897	31.6728
GCST90200863	GCST90200863	rs13203604	19.9581	0.00242094	31.6728
GCST90200863	GCST90200863	rs144574120	21.1478	0.00256488	31.6728
GCST90200863	GCST90200863	rs16963273	20.4381	0.00247901	31.6728
GCST90200863	GCST90200863	rs1781071	22.507	0.00272927	31.6728
GCST90200863	GCST90200863	rs2246410	23.1221	0.00280365	31.6728
GCST90200863	GCST90200863	rs34419239	21.14	0.00256394	31.6728
GCST90200863	GCST90200863	rs35736225	19.6487	0.0023835	31.6728
GCST90200863	GCST90200863	rs4704064	21.6587	0.00262668	31.6728
GCST90200863	GCST90200863	rs561931	112.362	0.0134786	31.6728
GCST90200863	GCST90200863	rs677504	20.6781	0.00250805	31.6728
GCST90200863	GCST90200863	rs6951810	70.5072	0.00850047	31.6728
GCST90200863	GCST90200863	rs72660350	22.9007	0.00277688	31.6728
GCST90200863	GCST90200863	rs72788170	20.1154	0.00243997	31.6728
GCST90200863	GCST90200863	rs73211392	23.2282	0.00281648	31.6728
GCST90200863	GCST90200863	rs75618234	21.8217	0.0026464	31.6728
GCST90200863	GCST90200863	rs75942664	19.8006	0.00240187	31.6728
GCST90200863	GCST90200863	rs1047891	120.36	0.0144242	31.6728
GCST90200863	GCST90200863	rs112541646	22.2953	0.00270367	31.6728
GCST90200863	GCST90200863	rs114192167	19.5441	0.00237084	31.6728
GCST90200863	GCST90200863	rs12044765	23.4372	0.00284175	31.6728
GCST90200863	GCST90200863	rs12132412	21.0902	0.00255792	31.6728
GCST90200863	GCST90200863	rs12280574	19.6973	0.00238937	31.6728
GCST90200863	GCST90200863	rs13136680	21.0163	0.00254897	31.6728
GCST90200863	GCST90200863	rs13203604	19.9581	0.00242094	31.6728
GCST90200863	GCST90200863	rs144574120	21.1478	0.00256488	31.6728
GCST90200863	GCST90200863	rs16963273	20.4381	0.00247901	31.6728
GCST90200863	GCST90200863	rs1781071	22.507	0.00272927	31.6728
GCST90200863	GCST90200863	rs2246410	23.1221	0.00280365	31.6728
GCST90200863	GCST90200863	rs34419239	21.14	0.00256394	31.6728
GCST90200863	GCST90200863	rs35736225	19.6487	0.0023835	31.6728
GCST90200863	GCST90200863	rs4704064	21.6587	0.00262668	31.6728
GCST90200863	GCST90200863	rs561931	112.362	0.0134786	31.6728
GCST90200863	GCST90200863	rs677504	20.6781	0.00250805	31.6728
GCST90200863	GCST90200863	rs6951810	70.5072	0.00850047	31.6728
GCST90200863	GCST90200863	rs72660350	22.9007	0.00277688	31.6728
GCST90200863	GCST90200863	rs72788170	20.1154	0.00243997	31.6728
GCST90200863	GCST90200863	rs73211392	23.2282	0.00281648	31.6728
GCST90200863	GCST90200863	rs75618234	21.8217	0.0026464	31.6728
GCST90200863	GCST90200863	rs75942664	19.8006	0.00240187	31.6728
GCST90200863	GCST90200863	rs1047891	120.36	0.0144242	31.6728
GCST90200863	GCST90200863	rs112541646	22.2953	0.00270367	31.6728
GCST90200863	GCST90200863	rs114192167	19.5441	0.00237084	31.6728
GCST90200863	GCST90200863	rs12044765	23.4372	0.00284175	31.6728
GCST90200863	GCST90200863	rs12132412	21.0902	0.00255792	31.6728
GCST90200863	GCST90200863	rs12280574	19.6973	0.00238937	31.6728
GCST90200863	GCST90200863	rs13136680	21.0163	0.00254897	31.6728
GCST90200863	GCST90200863	rs13203604	19.9581	0.00242094	31.6728
GCST90200863	GCST90200863	rs144574120	21.1478	0.00256488	31.6728
GCST90200863	GCST90200863	rs16963273	20.4381	0.00247901	31.6728
GCST90200863	GCST90200863	rs1781071	22.507	0.00272927	31.6728
GCST90200863	GCST90200863	rs2246410	23.1221	0.00280365	31.6728
GCST90200863	GCST90200863	rs34419239	21.14	0.00256394	31.6728
GCST90200863	GCST90200863	rs35736225	19.6487	0.0023835	31.6728
GCST90200863	GCST90200863	rs4704064	21.6587	0.00262668	31.6728
GCST90200863	GCST90200863	rs561931	112.362	0.0134786	31.6728
GCST90200863	GCST90200863	rs677504	20.6781	0.00250805	31.6728
GCST90200863	GCST90200863	rs6951810	70.5072	0.00850047	31.6728
GCST90200863	GCST90200863	rs72660350	22.9007	0.00277688	31.6728
GCST90200863	GCST90200863	rs72788170	20.1154	0.00243997	31.6728
GCST90200863	GCST90200863	rs73211392	23.2282	0.00281648	31.6728
GCST90200863	GCST90200863	rs75618234	21.8217	0.0026464	31.6728
GCST90200863	GCST90200863	rs75942664	19.8006	0.00240187	31.6728
GCST90200863	GCST90200863	rs1047891	120.36	0.0144242	31.6728
GCST90200863	GCST90200863	rs112541646	22.2953	0.00270367	31.6728
GCST90200863	GCST90200863	rs114192167	19.5441	0.00237084	31.6728
GCST90200863	GCST90200863	rs12044765	23.4372	0.00284175	31.6728
GCST90200863	GCST90200863	rs12132412	21.0902	0.00255792	31.6728
GCST90200863	GCST90200863	rs12280574	19.6973	0.00238937	31.6728
GCST90200863	GCST90200863	rs13136680	21.0163	0.00254897	31.6728
GCST90200863	GCST90200863	rs13203604	19.9581	0.00242094	31.6728
GCST90200863	GCST90200863	rs144574120	21.1478	0.00256488	31.6728
GCST90200863	GCST90200863	rs16963273	20.4381	0.00247901	31.6728
GCST90200863	GCST90200863	rs1781071	22.507	0.00272927	31.6728
GCST90200863	GCST90200863	rs2246410	23.1221	0.00280365	31.6728
GCST90200863	GCST90200863	rs34419239	21.14	0.00256394	31.6728
GCST90200863	GCST90200863	rs35736225	19.6487	0.0023835	31.6728
GCST90200863	GCST90200863	rs4704064	21.6587	0.00262668	31.6728
GCST90200863	GCST90200863	rs561931	112.362	0.0134786	31.6728
GCST90200863	GCST90200863	rs677504	20.6781	0.00250805	31.6728
GCST90200863	GCST90200863	rs6951810	70.5072	0.00850047	31.6728
GCST90200863	GCST90200863	rs72660350	22.9007	0.00277688	31.6728
GCST90200863	GCST90200863	rs72788170	20.1154	0.00243997	31.6728
GCST90200863	GCST90200863	rs73211392	23.2282	0.00281648	31.6728
GCST90200863	GCST90200863	rs75618234	21.8217	0.0026464	31.6728
GCST90200863	GCST90200863	rs75942664	19.8006	0.00240187	31.6728
GCST90200863	GCST90200863	rs1047891	120.36	0.0144242	31.1824
GCST90200863	GCST90200863	rs112541646	22.2953	0.00270367	31.1824
GCST90200863	GCST90200863	rs114192167	19.5441	0.00237084	31.1824
GCST90200863	GCST90200863	rs116753724	19.9022	0.00241418	31.1824
GCST90200863	GCST90200863	rs12044765	23.4372	0.00284175	31.1824
GCST90200863	GCST90200863	rs12132412	21.0902	0.00255792	31.1824
GCST90200863	GCST90200863	rs12280574	19.6973	0.00238937	31.1824
GCST90200863	GCST90200863	rs13136680	21.0163	0.00254897	31.1824
GCST90200863	GCST90200863	rs13203604	19.9581	0.00242094	31.1824
GCST90200863	GCST90200863	rs144574120	21.1478	0.00256488	31.1824
GCST90200863	GCST90200863	rs16963273	20.4381	0.00247901	31.1824
GCST90200863	GCST90200863	rs1781071	22.507	0.00272927	31.1824
GCST90200863	GCST90200863	rs2246410	23.1221	0.00280365	31.1824
GCST90200863	GCST90200863	rs34419239	21.14	0.00256394	31.1824
GCST90200863	GCST90200863	rs35736225	19.6487	0.0023835	31.1824
GCST90200863	GCST90200863	rs4704064	21.6587	0.00262668	31.1824
GCST90200863	GCST90200863	rs561931	112.362	0.0134786	31.1824
GCST90200863	GCST90200863	rs677504	20.6781	0.00250805	31.1824
GCST90200863	GCST90200863	rs6951810	70.5072	0.00850047	31.1824
GCST90200863	GCST90200863	rs72660350	22.9007	0.00277688	31.1824
GCST90200863	GCST90200863	rs72788170	20.1154	0.00243997	31.1824
GCST90200863	GCST90200863	rs73211392	23.2282	0.00281648	31.1824
GCST90200863	GCST90200863	rs75618234	21.8217	0.0026464	31.1824
GCST90200863	GCST90200863	rs75942664	19.8006	0.00240187	31.1824
GCST90200280	GCST90200280	rs10953714	20.1124	0.0024334	73.8595
GCST90200280	GCST90200280	rs11677901	19.8285	0.00239914	73.8595
GCST90200280	GCST90200280	rs117896138	20.9869	0.00253895	73.8595
GCST90200280	GCST90200280	rs11993554	955.39	0.103842	73.8595
GCST90200280	GCST90200280	rs140037672	20.403	0.00246849	73.8595
GCST90200280	GCST90200280	rs148719884	24.1348	0.00291867	73.8595
GCST90200280	GCST90200280	rs188783795	21.4779	0.0025982	73.8595
GCST90200280	GCST90200280	rs2638314	35.6863	0.00430958	73.8595
GCST90200280	GCST90200280	rs35324699	20.3977	0.00246785	73.8595
GCST90200280	GCST90200280	rs56212424	26.7672	0.00323597	73.8595
GCST90200280	GCST90200280	rs61832636	21.4964	0.00260042	73.8595
GCST90200280	GCST90200280	rs72704412	19.8452	0.00240116	73.8595
GCST90200280	GCST90200280	rs73103988	20.7414	0.00250932	73.8595
GCST90200280	GCST90200280	rs73122669	19.6011	0.0023717	73.8595
GCST90200280	GCST90200280	rs7328175	20.4388	0.0024728	73.8595
GCST90200280	GCST90200280	rs75812099	19.5122	0.00236096	73.8595
GCST90200280	GCST90200280	rs7815054	21.589	0.0026116	73.8595
GCST90200280	GCST90200280	rs9568320	21.0616	0.00254796	73.8595
GCST90200280	GCST90200280	rs10953714	20.1124	0.0024334	58.3889
GCST90200280	GCST90200280	rs11677901	19.8285	0.00239914	58.3889
GCST90200280	GCST90200280	rs117896138	20.9869	0.00253895	58.3889
GCST90200280	GCST90200280	rs11993554	955.39	0.103842	58.3889
GCST90200280	GCST90200280	rs12699933	21.9297	0.0026527	58.3889
GCST90200280	GCST90200280	rs140037672	20.403	0.00246849	58.3889
GCST90200280	GCST90200280	rs144481944	20.0753	0.00242893	58.3889
GCST90200280	GCST90200280	rs146481081	21.5576	0.00260781	58.3889
GCST90200280	GCST90200280	rs148719884	24.1348	0.00291867	58.3889
GCST90200280	GCST90200280	rs17068587	19.9538	0.00241427	58.3889
GCST90200280	GCST90200280	rs188783795	21.4779	0.0025982	58.3889
GCST90200280	GCST90200280	rs35324699	20.3977	0.00246785	58.3889
GCST90200280	GCST90200280	rs56212424	26.7672	0.00323597	58.3889
GCST90200280	GCST90200280	rs61730623	20.6893	0.00250303	58.3889
GCST90200280	GCST90200280	rs61832636	21.4964	0.00260042	58.3889
GCST90200280	GCST90200280	rs72667001	20.0732	0.00242868	58.3889
GCST90200280	GCST90200280	rs72704412	19.8452	0.00240116	58.3889
GCST90200280	GCST90200280	rs73103988	20.7414	0.00250932	58.3889
GCST90200280	GCST90200280	rs73122669	19.6011	0.0023717	58.3889
GCST90200280	GCST90200280	rs7328175	20.4388	0.0024728	58.3889
GCST90200280	GCST90200280	rs75812099	19.5122	0.00236096	58.3889
GCST90200280	GCST90200280	rs7815054	21.589	0.0026116	58.3889
GCST90200280	GCST90200280	rs78685540	20.4275	0.00247144	58.3889
GCST90200280	GCST90200280	rs9568320	21.0616	0.00254796	58.3889
GCST90200280	GCST90200280	rs9650609	21.233	0.00256864	58.3889
GCST90200280	GCST90200280	rs10953714	20.1124	0.0024334	58.9888
GCST90200280	GCST90200280	rs11677901	19.8285	0.00239914	58.9888
GCST90200280	GCST90200280	rs117896138	20.9869	0.00253895	58.9888
GCST90200280	GCST90200280	rs11993554	955.39	0.103842	58.9888
GCST90200280	GCST90200280	rs12699933	21.9297	0.0026527	58.9888
GCST90200280	GCST90200280	rs140037672	20.403	0.00246849	58.9888
GCST90200280	GCST90200280	rs144481944	20.0753	0.00242893	58.9888
GCST90200280	GCST90200280	rs146481081	21.5576	0.00260781	58.9888
GCST90200280	GCST90200280	rs148719884	24.1348	0.00291867	58.9888
GCST90200280	GCST90200280	rs17068587	19.9538	0.00241427	58.9888
GCST90200280	GCST90200280	rs188783795	21.4779	0.0025982	58.9888
GCST90200280	GCST90200280	rs2638314	35.6863	0.00430958	58.9888
GCST90200280	GCST90200280	rs35324699	20.3977	0.00246785	58.9888
GCST90200280	GCST90200280	rs56212424	26.7672	0.00323597	58.9888
GCST90200280	GCST90200280	rs61832636	21.4964	0.00260042	58.9888
GCST90200280	GCST90200280	rs72667001	20.0732	0.00242868	58.9888
GCST90200280	GCST90200280	rs72704412	19.8452	0.00240116	58.9888
GCST90200280	GCST90200280	rs73103988	20.7414	0.00250932	58.9888
GCST90200280	GCST90200280	rs73122669	19.6011	0.0023717	58.9888
GCST90200280	GCST90200280	rs7328175	20.4388	0.0024728	58.9888
GCST90200280	GCST90200280	rs75812099	19.5122	0.00236096	58.9888
GCST90200280	GCST90200280	rs7815054	21.589	0.0026116	58.9888
GCST90200280	GCST90200280	rs78685540	20.4275	0.00247144	58.9888
GCST90200280	GCST90200280	rs9568320	21.0616	0.00254796	58.9888
GCST90200280	GCST90200280	rs9650609	21.233	0.00256864	58.9888
GCST90200280	GCST90200280	rs10953714	20.1124	0.0024334	58.9888
GCST90200280	GCST90200280	rs11677901	19.8285	0.00239914	58.9888
GCST90200280	GCST90200280	rs117896138	20.9869	0.00253895	58.9888
GCST90200280	GCST90200280	rs11993554	955.39	0.103842	58.9888
GCST90200280	GCST90200280	rs12699933	21.9297	0.0026527	58.9888
GCST90200280	GCST90200280	rs140037672	20.403	0.00246849	58.9888
GCST90200280	GCST90200280	rs144481944	20.0753	0.00242893	58.9888
GCST90200280	GCST90200280	rs146481081	21.5576	0.00260781	58.9888
GCST90200280	GCST90200280	rs148719884	24.1348	0.00291867	58.9888
GCST90200280	GCST90200280	rs17068587	19.9538	0.00241427	58.9888
GCST90200280	GCST90200280	rs188783795	21.4779	0.0025982	58.9888
GCST90200280	GCST90200280	rs2638314	35.6863	0.00430958	58.9888
GCST90200280	GCST90200280	rs35324699	20.3977	0.00246785	58.9888
GCST90200280	GCST90200280	rs56212424	26.7672	0.00323597	58.9888
GCST90200280	GCST90200280	rs61832636	21.4964	0.00260042	58.9888
GCST90200280	GCST90200280	rs72667001	20.0732	0.00242868	58.9888
GCST90200280	GCST90200280	rs72704412	19.8452	0.00240116	58.9888
GCST90200280	GCST90200280	rs73103988	20.7414	0.00250932	58.9888
GCST90200280	GCST90200280	rs73122669	19.6011	0.0023717	58.9888
GCST90200280	GCST90200280	rs7328175	20.4388	0.0024728	58.9888
GCST90200280	GCST90200280	rs75812099	19.5122	0.00236096	58.9888
GCST90200280	GCST90200280	rs7815054	21.589	0.0026116	58.9888
GCST90200280	GCST90200280	rs78685540	20.4275	0.00247144	58.9888
GCST90200280	GCST90200280	rs9568320	21.0616	0.00254796	58.9888
GCST90200280	GCST90200280	rs9650609	21.233	0.00256864	58.9888
GCST90200280	GCST90200280	rs10953714	20.1124	0.0024334	58.9888
GCST90200280	GCST90200280	rs11677901	19.8285	0.00239914	58.9888
GCST90200280	GCST90200280	rs117896138	20.9869	0.00253895	58.9888
GCST90200280	GCST90200280	rs11993554	955.39	0.103842	58.9888
GCST90200280	GCST90200280	rs12699933	21.9297	0.0026527	58.9888
GCST90200280	GCST90200280	rs140037672	20.403	0.00246849	58.9888
GCST90200280	GCST90200280	rs144481944	20.0753	0.00242893	58.9888
GCST90200280	GCST90200280	rs146481081	21.5576	0.00260781	58.9888
GCST90200280	GCST90200280	rs148719884	24.1348	0.00291867	58.9888
GCST90200280	GCST90200280	rs17068587	19.9538	0.00241427	58.9888
GCST90200280	GCST90200280	rs188783795	21.4779	0.0025982	58.9888
GCST90200280	GCST90200280	rs2638314	35.6863	0.00430958	58.9888
GCST90200280	GCST90200280	rs35324699	20.3977	0.00246785	58.9888
GCST90200280	GCST90200280	rs56212424	26.7672	0.00323597	58.9888
GCST90200280	GCST90200280	rs61832636	21.4964	0.00260042	58.9888
GCST90200280	GCST90200280	rs72667001	20.0732	0.00242868	58.9888
GCST90200280	GCST90200280	rs72704412	19.8452	0.00240116	58.9888
GCST90200280	GCST90200280	rs73103988	20.7414	0.00250932	58.9888
GCST90200280	GCST90200280	rs73122669	19.6011	0.0023717	58.9888
GCST90200280	GCST90200280	rs7328175	20.4388	0.0024728	58.9888
GCST90200280	GCST90200280	rs75812099	19.5122	0.00236096	58.9888
GCST90200280	GCST90200280	rs7815054	21.589	0.0026116	58.9888
GCST90200280	GCST90200280	rs78685540	20.4275	0.00247144	58.9888
GCST90200280	GCST90200280	rs9568320	21.0616	0.00254796	58.9888
GCST90200280	GCST90200280	rs9650609	21.233	0.00256864	58.9888
GCST90200280	GCST90200280	rs10953714	20.1124	0.0024334	58.9888
GCST90200280	GCST90200280	rs11677901	19.8285	0.00239914	58.9888
GCST90200280	GCST90200280	rs117896138	20.9869	0.00253895	58.9888
GCST90200280	GCST90200280	rs11993554	955.39	0.103842	58.9888
GCST90200280	GCST90200280	rs12699933	21.9297	0.0026527	58.9888
GCST90200280	GCST90200280	rs140037672	20.403	0.00246849	58.9888
GCST90200280	GCST90200280	rs144481944	20.0753	0.00242893	58.9888
GCST90200280	GCST90200280	rs146481081	21.5576	0.00260781	58.9888
GCST90200280	GCST90200280	rs148719884	24.1348	0.00291867	58.9888
GCST90200280	GCST90200280	rs17068587	19.9538	0.00241427	58.9888
GCST90200280	GCST90200280	rs188783795	21.4779	0.0025982	58.9888
GCST90200280	GCST90200280	rs2638314	35.6863	0.00430958	58.9888
GCST90200280	GCST90200280	rs35324699	20.3977	0.00246785	58.9888
GCST90200280	GCST90200280	rs56212424	26.7672	0.00323597	58.9888
GCST90200280	GCST90200280	rs61832636	21.4964	0.00260042	58.9888
GCST90200280	GCST90200280	rs72667001	20.0732	0.00242868	58.9888
GCST90200280	GCST90200280	rs72704412	19.8452	0.00240116	58.9888
GCST90200280	GCST90200280	rs73103988	20.7414	0.00250932	58.9888
GCST90200280	GCST90200280	rs73122669	19.6011	0.0023717	58.9888
GCST90200280	GCST90200280	rs7328175	20.4388	0.0024728	58.9888
GCST90200280	GCST90200280	rs75812099	19.5122	0.00236096	58.9888
GCST90200280	GCST90200280	rs7815054	21.589	0.0026116	58.9888
GCST90200280	GCST90200280	rs78685540	20.4275	0.00247144	58.9888
GCST90200280	GCST90200280	rs9568320	21.0616	0.00254796	58.9888
GCST90200280	GCST90200280	rs9650609	21.233	0.00256864	58.9888
GCST90200280	GCST90200280	rs10953714	20.1124	0.0024334	58.9888
GCST90200280	GCST90200280	rs11677901	19.8285	0.00239914	58.9888
GCST90200280	GCST90200280	rs117896138	20.9869	0.00253895	58.9888
GCST90200280	GCST90200280	rs11993554	955.39	0.103842	58.9888
GCST90200280	GCST90200280	rs12699933	21.9297	0.0026527	58.9888
GCST90200280	GCST90200280	rs140037672	20.403	0.00246849	58.9888
GCST90200280	GCST90200280	rs144481944	20.0753	0.00242893	58.9888
GCST90200280	GCST90200280	rs146481081	21.5576	0.00260781	58.9888
GCST90200280	GCST90200280	rs148719884	24.1348	0.00291867	58.9888
GCST90200280	GCST90200280	rs17068587	19.9538	0.00241427	58.9888
GCST90200280	GCST90200280	rs188783795	21.4779	0.0025982	58.9888
GCST90200280	GCST90200280	rs2638314	35.6863	0.00430958	58.9888
GCST90200280	GCST90200280	rs35324699	20.3977	0.00246785	58.9888
GCST90200280	GCST90200280	rs56212424	26.7672	0.00323597	58.9888
GCST90200280	GCST90200280	rs61832636	21.4964	0.00260042	58.9888
GCST90200280	GCST90200280	rs72667001	20.0732	0.00242868	58.9888
GCST90200280	GCST90200280	rs72704412	19.8452	0.00240116	58.9888
GCST90200280	GCST90200280	rs73103988	20.7414	0.00250932	58.9888
GCST90200280	GCST90200280	rs73122669	19.6011	0.0023717	58.9888
GCST90200280	GCST90200280	rs7328175	20.4388	0.0024728	58.9888
GCST90200280	GCST90200280	rs75812099	19.5122	0.00236096	58.9888
GCST90200280	GCST90200280	rs7815054	21.589	0.0026116	58.9888
GCST90200280	GCST90200280	rs78685540	20.4275	0.00247144	58.9888
GCST90200280	GCST90200280	rs9568320	21.0616	0.00254796	58.9888
GCST90200280	GCST90200280	rs9650609	21.233	0.00256864	58.9888
GCST90200280	GCST90200280	rs10953714	20.1124	0.0024334	58.9888
GCST90200280	GCST90200280	rs11677901	19.8285	0.00239914	58.9888
GCST90200280	GCST90200280	rs117896138	20.9869	0.00253895	58.9888
GCST90200280	GCST90200280	rs11993554	955.39	0.103842	58.9888
GCST90200280	GCST90200280	rs12699933	21.9297	0.0026527	58.9888
GCST90200280	GCST90200280	rs140037672	20.403	0.00246849	58.9888
GCST90200280	GCST90200280	rs144481944	20.0753	0.00242893	58.9888
GCST90200280	GCST90200280	rs146481081	21.5576	0.00260781	58.9888
GCST90200280	GCST90200280	rs148719884	24.1348	0.00291867	58.9888
GCST90200280	GCST90200280	rs17068587	19.9538	0.00241427	58.9888
GCST90200280	GCST90200280	rs188783795	21.4779	0.0025982	58.9888
GCST90200280	GCST90200280	rs2638314	35.6863	0.00430958	58.9888
GCST90200280	GCST90200280	rs35324699	20.3977	0.00246785	58.9888
GCST90200280	GCST90200280	rs56212424	26.7672	0.00323597	58.9888
GCST90200280	GCST90200280	rs61832636	21.4964	0.00260042	58.9888
GCST90200280	GCST90200280	rs72667001	20.0732	0.00242868	58.9888
GCST90200280	GCST90200280	rs72704412	19.8452	0.00240116	58.9888
GCST90200280	GCST90200280	rs73103988	20.7414	0.00250932	58.9888
GCST90200280	GCST90200280	rs73122669	19.6011	0.0023717	58.9888
GCST90200280	GCST90200280	rs7328175	20.4388	0.0024728	58.9888
GCST90200280	GCST90200280	rs75812099	19.5122	0.00236096	58.9888
GCST90200280	GCST90200280	rs7815054	21.589	0.0026116	58.9888
GCST90200280	GCST90200280	rs78685540	20.4275	0.00247144	58.9888
GCST90200280	GCST90200280	rs9568320	21.0616	0.00254796	58.9888
GCST90200280	GCST90200280	rs9650609	21.233	0.00256864	58.9888
GCST90200182	GCST90200182	rs11079433	22.1305	0.00357109	27.8947
GCST90200182	GCST90200182	rs13200784	39.7182	0.00639098	27.8947
GCST90200182	GCST90200182	rs2065996	40.8861	0.00657768	27.8947
GCST90200182	GCST90200182	rs4762373	21.4245	0.00345756	27.8947
GCST90200182	GCST90200182	rs9809791	20.8989	0.00337303	27.8947
GCST90200182	GCST90200182	rs9923144	22.31	0.00359995	27.8947
GCST90200182	GCST90200182	rs11079433	22.1305	0.00357109	27.8947
GCST90200182	GCST90200182	rs13200784	39.7182	0.00639098	27.8947
GCST90200182	GCST90200182	rs2065996	40.8861	0.00657768	27.8947
GCST90200182	GCST90200182	rs4762373	21.4245	0.00345756	27.8947
GCST90200182	GCST90200182	rs9809791	20.8989	0.00337303	27.8947
GCST90200182	GCST90200182	rs9923144	22.31	0.00359995	27.8947
GCST90200182	GCST90200182	rs10022440	20.3178	0.00327954	23.7172
GCST90200182	GCST90200182	rs11079433	22.1305	0.00357109	23.7172
GCST90200182	GCST90200182	rs13200784	39.7182	0.00639098	23.7172
GCST90200182	GCST90200182	rs145833568	21.1502	0.00341345	23.7172
GCST90200182	GCST90200182	rs151329373	20.4501	0.00330083	23.7172
GCST90200182	GCST90200182	rs2065996	40.8861	0.00657768	23.7172
GCST90200182	GCST90200182	rs35677007	22.0342	0.00355561	23.7172
GCST90200182	GCST90200182	rs4762373	21.4245	0.00345756	23.7172
GCST90200182	GCST90200182	rs606511	21.2192	0.00342454	23.7172
GCST90200182	GCST90200182	rs62010506	19.7588	0.0031896	23.7172
GCST90200182	GCST90200182	rs62579131	19.8128	0.00319828	23.7172
GCST90200182	GCST90200182	rs74650632	19.929	0.00321698	23.7172
GCST90200182	GCST90200182	rs9809791	20.8989	0.00337303	23.7172
GCST90200182	GCST90200182	rs9923144	22.31	0.00359995	23.7172
GCST90200182	GCST90200182	rs10022440	20.3178	0.00327954	26.5192
GCST90200182	GCST90200182	rs13200784	39.7182	0.00639098	26.5192
GCST90200182	GCST90200182	rs2065996	40.8861	0.00657768	26.5192
GCST90200182	GCST90200182	rs4762373	21.4245	0.00345756	26.5192
GCST90200182	GCST90200182	rs606511	21.2192	0.00342454	26.5192
GCST90200182	GCST90200182	rs62010506	19.7588	0.0031896	26.5192
GCST90200182	GCST90200182	rs9923144	22.31	0.00359995	26.5192
GCST90200182	GCST90200182	rs10022440	20.3178	0.00327954	24.2564
GCST90200182	GCST90200182	rs11079433	22.1305	0.00357109	24.2564
GCST90200182	GCST90200182	rs13200784	39.7182	0.00639098	24.2564
GCST90200182	GCST90200182	rs151329373	20.4501	0.00330083	24.2564
GCST90200182	GCST90200182	rs2065996	40.8861	0.00657768	24.2564
GCST90200182	GCST90200182	rs35677007	22.0342	0.00355561	24.2564
GCST90200182	GCST90200182	rs4762373	21.4245	0.00345756	24.2564
GCST90200182	GCST90200182	rs606511	21.2192	0.00342454	24.2564
GCST90200182	GCST90200182	rs62010506	19.7588	0.0031896	24.2564
GCST90200182	GCST90200182	rs74650632	19.929	0.00321698	24.2564
GCST90200182	GCST90200182	rs9809791	20.8989	0.00337303	24.2564
GCST90200182	GCST90200182	rs9923144	22.31	0.00359995	24.2564
GCST90200182	GCST90200182	rs11079433	22.1305	0.00357109	22.3218
GCST90200182	GCST90200182	rs117906391	21.1266	0.00340964	22.3218
GCST90200182	GCST90200182	rs12984891	20.5795	0.00332164	22.3218
GCST90200182	GCST90200182	rs144444233	19.6999	0.00318011	22.3218
GCST90200182	GCST90200182	rs151329373	20.4501	0.00330083	22.3218
GCST90200182	GCST90200182	rs2065996	40.8861	0.00657768	22.3218
GCST90200182	GCST90200182	rs4762373	21.4245	0.00345756	22.3218
GCST90200182	GCST90200182	rs526484	19.7884	0.00319436	22.3218
GCST90200182	GCST90200182	rs606511	21.2192	0.00342454	22.3218
GCST90200182	GCST90200182	rs62010506	19.7588	0.0031896	22.3218
GCST90200182	GCST90200182	rs6681683	22.4782	0.00362698	22.3218
GCST90200182	GCST90200182	rs9573827	19.7543	0.00318887	22.3218
GCST90200182	GCST90200182	rs9809791	20.8989	0.00337303	22.3218
GCST90200182	GCST90200182	rs9923144	22.31	0.00359995	22.3218
GCST90200182	GCST90200182	rs10022440	20.3178	0.00327954	22.7796
GCST90200182	GCST90200182	rs10817103	19.9654	0.00322284	22.7796
GCST90200182	GCST90200182	rs11079433	22.1305	0.00357109	22.7796
GCST90200182	GCST90200182	rs117906391	21.1266	0.00340964	22.7796
GCST90200182	GCST90200182	rs12984891	20.5795	0.00332164	22.7796
GCST90200182	GCST90200182	rs13200784	39.7182	0.00639098	22.7796
GCST90200182	GCST90200182	rs144444233	19.6999	0.00318011	22.7796
GCST90200182	GCST90200182	rs145833568	21.1502	0.00341345	22.7796
GCST90200182	GCST90200182	rs151329373	20.4501	0.00330083	22.7796
GCST90200182	GCST90200182	rs2065996	40.8861	0.00657768	22.7796
GCST90200182	GCST90200182	rs2130525	35.2785	0.00568066	22.7796
GCST90200182	GCST90200182	rs35677007	22.0342	0.00355561	22.7796
GCST90200182	GCST90200182	rs4762373	21.4245	0.00345756	22.7796
GCST90200182	GCST90200182	rs526484	19.7884	0.00319436	22.7796
GCST90200182	GCST90200182	rs606511	21.2192	0.00342454	22.7796
GCST90200182	GCST90200182	rs62010506	19.7588	0.0031896	22.7796
GCST90200182	GCST90200182	rs62481458	20.7407	0.00334758	22.7796
GCST90200182	GCST90200182	rs62579131	19.8128	0.00319828	22.7796
GCST90200182	GCST90200182	rs6681683	22.4782	0.00362698	22.7796
GCST90200182	GCST90200182	rs74650632	19.929	0.00321698	22.7796
GCST90200182	GCST90200182	rs7620808	19.5281	0.00315248	22.7796
GCST90200182	GCST90200182	rs7820200	20.4345	0.00329832	22.7796
GCST90200182	GCST90200182	rs79374531	20.8541	0.00336581	22.7796
GCST90200182	GCST90200182	rs9573827	19.7543	0.00318887	22.7796
GCST90200182	GCST90200182	rs9809791	20.8989	0.00337303	22.7796
GCST90200182	GCST90200182	rs9923144	22.31	0.00359995	22.7796
GCST90200182	GCST90200182	rs145833568	21.1502	0.00341345	25.81
GCST90200182	GCST90200182	rs151329373	20.4501	0.00330083	25.81
GCST90200182	GCST90200182	rs2065996	40.8861	0.00657768	25.81
GCST90200182	GCST90200182	rs2130525	35.2785	0.00568066	25.81
GCST90200182	GCST90200182	rs6681683	22.4782	0.00362698	25.81
GCST90200182	GCST90200182	rs7620808	19.5281	0.00315248	25.81
GCST90200182	GCST90200182	rs9809791	20.8989	0.00337303	25.81
GCST90200182	GCST90200182	rs10022440	20.3178	0.00327954	24.2951
GCST90200182	GCST90200182	rs145833568	21.1502	0.00341345	24.2951
GCST90200182	GCST90200182	rs151329373	20.4501	0.00330083	24.2951
GCST90200182	GCST90200182	rs2065996	40.8861	0.00657768	24.2951
GCST90200182	GCST90200182	rs2130525	35.2785	0.00568066	24.2951
GCST90200182	GCST90200182	rs35677007	22.0342	0.00355561	24.2951
GCST90200182	GCST90200182	rs6681683	22.4782	0.00362698	24.2951
GCST90200182	GCST90200182	rs74650632	19.929	0.00321698	24.2951
GCST90200182	GCST90200182	rs7620808	19.5281	0.00315248	24.2951
GCST90200182	GCST90200182	rs9809791	20.8989	0.00337303	24.2951
GCST90200182	GCST90200182	rs10022440	20.3178	0.00327954	22.7796
GCST90200182	GCST90200182	rs10817103	19.9654	0.00322284	22.7796
GCST90200182	GCST90200182	rs11079433	22.1305	0.00357109	22.7796
GCST90200182	GCST90200182	rs117906391	21.1266	0.00340964	22.7796
GCST90200182	GCST90200182	rs12984891	20.5795	0.00332164	22.7796
GCST90200182	GCST90200182	rs13200784	39.7182	0.00639098	22.7796
GCST90200182	GCST90200182	rs144444233	19.6999	0.00318011	22.7796
GCST90200182	GCST90200182	rs145833568	21.1502	0.00341345	22.7796
GCST90200182	GCST90200182	rs151329373	20.4501	0.00330083	22.7796
GCST90200182	GCST90200182	rs2065996	40.8861	0.00657768	22.7796
GCST90200182	GCST90200182	rs2130525	35.2785	0.00568066	22.7796
GCST90200182	GCST90200182	rs35677007	22.0342	0.00355561	22.7796
GCST90200182	GCST90200182	rs4762373	21.4245	0.00345756	22.7796
GCST90200182	GCST90200182	rs526484	19.7884	0.00319436	22.7796
GCST90200182	GCST90200182	rs606511	21.2192	0.00342454	22.7796
GCST90200182	GCST90200182	rs62010506	19.7588	0.0031896	22.7796
GCST90200182	GCST90200182	rs62481458	20.7407	0.00334758	22.7796
GCST90200182	GCST90200182	rs62579131	19.8128	0.00319828	22.7796
GCST90200182	GCST90200182	rs6681683	22.4782	0.00362698	22.7796
GCST90200182	GCST90200182	rs74650632	19.929	0.00321698	22.7796
GCST90200182	GCST90200182	rs7620808	19.5281	0.00315248	22.7796
GCST90200182	GCST90200182	rs7820200	20.4345	0.00329832	22.7796
GCST90200182	GCST90200182	rs79374531	20.8541	0.00336581	22.7796
GCST90200182	GCST90200182	rs9573827	19.7543	0.00318887	22.7796
GCST90200182	GCST90200182	rs9809791	20.8989	0.00337303	22.7796
GCST90200182	GCST90200182	rs9923144	22.31	0.00359995	22.7796
GCST90200182	GCST90200182	rs10022440	20.3178	0.00327954	22.8566
GCST90200182	GCST90200182	rs10817103	19.9654	0.00322284	22.8566
GCST90200182	GCST90200182	rs11079433	22.1305	0.00357109	22.8566
GCST90200182	GCST90200182	rs117906391	21.1266	0.00340964	22.8566
GCST90200182	GCST90200182	rs12984891	20.5795	0.00332164	22.8566
GCST90200182	GCST90200182	rs13200784	39.7182	0.00639098	22.8566
GCST90200182	GCST90200182	rs144444233	19.6999	0.00318011	22.8566
GCST90200182	GCST90200182	rs145833568	21.1502	0.00341345	22.8566
GCST90200182	GCST90200182	rs151329373	20.4501	0.00330083	22.8566
GCST90200182	GCST90200182	rs2065996	40.8861	0.00657768	22.8566
GCST90200182	GCST90200182	rs2130525	35.2785	0.00568066	22.8566
GCST90200182	GCST90200182	rs35677007	22.0342	0.00355561	22.8566
GCST90200182	GCST90200182	rs4762373	21.4245	0.00345756	22.8566
GCST90200182	GCST90200182	rs526484	19.7884	0.00319436	22.8566
GCST90200182	GCST90200182	rs606511	21.2192	0.00342454	22.8566
GCST90200182	GCST90200182	rs62010506	19.7588	0.0031896	22.8566
GCST90200182	GCST90200182	rs62481458	20.7407	0.00334758	22.8566
GCST90200182	GCST90200182	rs62579131	19.8128	0.00319828	22.8566
GCST90200182	GCST90200182	rs6681683	22.4782	0.00362698	22.8566
GCST90200182	GCST90200182	rs74650632	19.929	0.00321698	22.8566
GCST90200182	GCST90200182	rs7620808	19.5281	0.00315248	22.8566
GCST90200182	GCST90200182	rs7820200	20.4345	0.00329832	22.8566
GCST90200182	GCST90200182	rs9573827	19.7543	0.00318887	22.8566
GCST90200182	GCST90200182	rs9809791	20.8989	0.00337303	22.8566
GCST90200182	GCST90200182	rs9923144	22.31	0.00359995	22.8566
GCST90200182	GCST90200182	rs10022440	20.3178	0.00327954	24.5463
GCST90200182	GCST90200182	rs145833568	21.1502	0.00341345	24.5463
GCST90200182	GCST90200182	rs151329373	20.4501	0.00330083	24.5463
GCST90200182	GCST90200182	rs2065996	40.8861	0.00657768	24.5463
GCST90200182	GCST90200182	rs2130525	35.2785	0.00568066	24.5463
GCST90200182	GCST90200182	rs6681683	22.4782	0.00362698	24.5463
GCST90200182	GCST90200182	rs74650632	19.929	0.00321698	24.5463
GCST90200182	GCST90200182	rs7620808	19.5281	0.00315248	24.5463
GCST90200182	GCST90200182	rs9809791	20.8989	0.00337303	24.5463
GCST90200182	GCST90200182	rs10022440	20.3178	0.00327954	22.8566
GCST90200182	GCST90200182	rs10817103	19.9654	0.00322284	22.8566
GCST90200182	GCST90200182	rs11079433	22.1305	0.00357109	22.8566
GCST90200182	GCST90200182	rs117906391	21.1266	0.00340964	22.8566
GCST90200182	GCST90200182	rs12984891	20.5795	0.00332164	22.8566
GCST90200182	GCST90200182	rs13200784	39.7182	0.00639098	22.8566
GCST90200182	GCST90200182	rs144444233	19.6999	0.00318011	22.8566
GCST90200182	GCST90200182	rs145833568	21.1502	0.00341345	22.8566
GCST90200182	GCST90200182	rs151329373	20.4501	0.00330083	22.8566
GCST90200182	GCST90200182	rs2065996	40.8861	0.00657768	22.8566
GCST90200182	GCST90200182	rs2130525	35.2785	0.00568066	22.8566
GCST90200182	GCST90200182	rs35677007	22.0342	0.00355561	22.8566
GCST90200182	GCST90200182	rs4762373	21.4245	0.00345756	22.8566
GCST90200182	GCST90200182	rs526484	19.7884	0.00319436	22.8566
GCST90200182	GCST90200182	rs606511	21.2192	0.00342454	22.8566
GCST90200182	GCST90200182	rs62010506	19.7588	0.0031896	22.8566
GCST90200182	GCST90200182	rs62481458	20.7407	0.00334758	22.8566
GCST90200182	GCST90200182	rs62579131	19.8128	0.00319828	22.8566
GCST90200182	GCST90200182	rs6681683	22.4782	0.00362698	22.8566
GCST90200182	GCST90200182	rs74650632	19.929	0.00321698	22.8566
GCST90200182	GCST90200182	rs7620808	19.5281	0.00315248	22.8566
GCST90200182	GCST90200182	rs7820200	20.4345	0.00329832	22.8566
GCST90200182	GCST90200182	rs9573827	19.7543	0.00318887	22.8566
GCST90200182	GCST90200182	rs9809791	20.8989	0.00337303	22.8566
GCST90200182	GCST90200182	rs9923144	22.31	0.00359995	22.8566
GCST90200182	GCST90200182	rs10022440	20.3178	0.00327954	22.8566
GCST90200182	GCST90200182	rs10817103	19.9654	0.00322284	22.8566
GCST90200182	GCST90200182	rs11079433	22.1305	0.00357109	22.8566
GCST90200182	GCST90200182	rs117906391	21.1266	0.00340964	22.8566
GCST90200182	GCST90200182	rs12984891	20.5795	0.00332164	22.8566
GCST90200182	GCST90200182	rs13200784	39.7182	0.00639098	22.8566
GCST90200182	GCST90200182	rs144444233	19.6999	0.00318011	22.8566
GCST90200182	GCST90200182	rs145833568	21.1502	0.00341345	22.8566
GCST90200182	GCST90200182	rs151329373	20.4501	0.00330083	22.8566
GCST90200182	GCST90200182	rs2065996	40.8861	0.00657768	22.8566
GCST90200182	GCST90200182	rs2130525	35.2785	0.00568066	22.8566
GCST90200182	GCST90200182	rs35677007	22.0342	0.00355561	22.8566
GCST90200182	GCST90200182	rs4762373	21.4245	0.00345756	22.8566
GCST90200182	GCST90200182	rs526484	19.7884	0.00319436	22.8566
GCST90200182	GCST90200182	rs606511	21.2192	0.00342454	22.8566
GCST90200182	GCST90200182	rs62010506	19.7588	0.0031896	22.8566
GCST90200182	GCST90200182	rs62481458	20.7407	0.00334758	22.8566
GCST90200182	GCST90200182	rs62579131	19.8128	0.00319828	22.8566
GCST90200182	GCST90200182	rs6681683	22.4782	0.00362698	22.8566
GCST90200182	GCST90200182	rs74650632	19.929	0.00321698	22.8566
GCST90200182	GCST90200182	rs7620808	19.5281	0.00315248	22.8566
GCST90200182	GCST90200182	rs7820200	20.4345	0.00329832	22.8566
GCST90200182	GCST90200182	rs9573827	19.7543	0.00318887	22.8566
GCST90200182	GCST90200182	rs9809791	20.8989	0.00337303	22.8566
GCST90200182	GCST90200182	rs9923144	22.31	0.00359995	22.8566
GCST90200182	GCST90200182	rs10022440	20.3178	0.00327954	26.5192
GCST90200182	GCST90200182	rs13200784	39.7182	0.00639098	26.5192
GCST90200182	GCST90200182	rs2065996	40.8861	0.00657768	26.5192
GCST90200182	GCST90200182	rs4762373	21.4245	0.00345756	26.5192
GCST90200182	GCST90200182	rs606511	21.2192	0.00342454	26.5192
GCST90200182	GCST90200182	rs62010506	19.7588	0.0031896	26.5192
GCST90200182	GCST90200182	rs9923144	22.31	0.00359995	26.5192
GCST90199863	GCST90199863	rs115397758	23.6882	0.00286863	78.1866
GCST90199863	GCST90199863	rs117156815	21.0598	0.00255114	78.1866
GCST90199863	GCST90199863	rs117209214	45.4553	0.00549014	78.1866
GCST90199863	GCST90199863	rs12825645	20.1545	0.00244174	78.1866
GCST90199863	GCST90199863	rs138761606	23.8549	0.00288876	78.1866
GCST90199863	GCST90199863	rs148982377	723.681	0.0807889	78.1866
GCST90199863	GCST90199863	rs190372499	21.0532	0.00255034	78.1866
GCST90199863	GCST90199863	rs1987580	29.035	0.00351385	78.1866
GCST90199863	GCST90199863	rs2810507	24.0377	0.00291083	78.1866
GCST90199863	GCST90199863	rs61944202	19.8744	0.00240789	78.1866
GCST90199863	GCST90199863	rs74910762	24.1941	0.00292971	78.1866
GCST90199863	GCST90199863	rs9322313	20.1077	0.00243608	78.1866
GCST90199863	GCST90199863	rs9543004	20.2292	0.00245077	78.1866
GCST90199863	GCST90199863	rs115397758	23.6882	0.00286863	78.1866
GCST90199863	GCST90199863	rs117156815	21.0598	0.00255114	78.1866
GCST90199863	GCST90199863	rs117209214	45.4553	0.00549014	78.1866
GCST90199863	GCST90199863	rs12825645	20.1545	0.00244174	78.1866
GCST90199863	GCST90199863	rs138761606	23.8549	0.00288876	78.1866
GCST90199863	GCST90199863	rs148982377	723.681	0.0807889	78.1866
GCST90199863	GCST90199863	rs190372499	21.0532	0.00255034	78.1866
GCST90199863	GCST90199863	rs1987580	29.035	0.00351385	78.1866
GCST90199863	GCST90199863	rs2810507	24.0377	0.00291083	78.1866
GCST90199863	GCST90199863	rs61944202	19.8744	0.00240789	78.1866
GCST90199863	GCST90199863	rs74910762	24.1941	0.00292971	78.1866
GCST90199863	GCST90199863	rs9322313	20.1077	0.00243608	78.1866
GCST90199863	GCST90199863	rs9543004	20.2292	0.00245077	78.1866
GCST90199863	GCST90199863	rs115397758	23.6882	0.00286863	78.1866
GCST90199863	GCST90199863	rs117156815	21.0598	0.00255114	78.1866
GCST90199863	GCST90199863	rs117209214	45.4553	0.00549014	78.1866
GCST90199863	GCST90199863	rs12825645	20.1545	0.00244174	78.1866
GCST90199863	GCST90199863	rs138761606	23.8549	0.00288876	78.1866
GCST90199863	GCST90199863	rs148982377	723.681	0.0807889	78.1866
GCST90199863	GCST90199863	rs190372499	21.0532	0.00255034	78.1866
GCST90199863	GCST90199863	rs1987580	29.035	0.00351385	78.1866
GCST90199863	GCST90199863	rs2810507	24.0377	0.00291083	78.1866
GCST90199863	GCST90199863	rs61944202	19.8744	0.00240789	78.1866
GCST90199863	GCST90199863	rs74910762	24.1941	0.00292971	78.1866
GCST90199863	GCST90199863	rs9322313	20.1077	0.00243608	78.1866
GCST90199863	GCST90199863	rs9543004	20.2292	0.00245077	78.1866
GCST90199863	GCST90199863	rs115397758	23.6882	0.00286863	78.1866
GCST90199863	GCST90199863	rs117156815	21.0598	0.00255114	78.1866
GCST90199863	GCST90199863	rs117209214	45.4553	0.00549014	78.1866
GCST90199863	GCST90199863	rs12825645	20.1545	0.00244174	78.1866
GCST90199863	GCST90199863	rs138761606	23.8549	0.00288876	78.1866
GCST90199863	GCST90199863	rs148982377	723.681	0.0807889	78.1866
GCST90199863	GCST90199863	rs190372499	21.0532	0.00255034	78.1866
GCST90199863	GCST90199863	rs1987580	29.035	0.00351385	78.1866
GCST90199863	GCST90199863	rs2810507	24.0377	0.00291083	78.1866
GCST90199863	GCST90199863	rs61944202	19.8744	0.00240789	78.1866
GCST90199863	GCST90199863	rs74910762	24.1941	0.00292971	78.1866
GCST90199863	GCST90199863	rs9322313	20.1077	0.00243608	78.1866
GCST90199863	GCST90199863	rs9543004	20.2292	0.00245077	78.1866
GCST90199863	GCST90199863	rs115397758	23.6882	0.00286863	78.1866
GCST90199863	GCST90199863	rs117156815	21.0598	0.00255114	78.1866
GCST90199863	GCST90199863	rs117209214	45.4553	0.00549014	78.1866
GCST90199863	GCST90199863	rs12825645	20.1545	0.00244174	78.1866
GCST90199863	GCST90199863	rs138761606	23.8549	0.00288876	78.1866
GCST90199863	GCST90199863	rs148982377	723.681	0.0807889	78.1866
GCST90199863	GCST90199863	rs190372499	21.0532	0.00255034	78.1866
GCST90199863	GCST90199863	rs1987580	29.035	0.00351385	78.1866
GCST90199863	GCST90199863	rs2810507	24.0377	0.00291083	78.1866
GCST90199863	GCST90199863	rs61944202	19.8744	0.00240789	78.1866
GCST90199863	GCST90199863	rs74910762	24.1941	0.00292971	78.1866
GCST90199863	GCST90199863	rs9322313	20.1077	0.00243608	78.1866
GCST90199863	GCST90199863	rs9543004	20.2292	0.00245077	78.1866
GCST90199863	GCST90199863	rs115397758	23.6882	0.00286863	78.1866
GCST90199863	GCST90199863	rs117156815	21.0598	0.00255114	78.1866
GCST90199863	GCST90199863	rs117209214	45.4553	0.00549014	78.1866
GCST90199863	GCST90199863	rs12825645	20.1545	0.00244174	78.1866
GCST90199863	GCST90199863	rs138761606	23.8549	0.00288876	78.1866
GCST90199863	GCST90199863	rs148982377	723.681	0.0807889	78.1866
GCST90199863	GCST90199863	rs190372499	21.0532	0.00255034	78.1866
GCST90199863	GCST90199863	rs1987580	29.035	0.00351385	78.1866
GCST90199863	GCST90199863	rs2810507	24.0377	0.00291083	78.1866
GCST90199863	GCST90199863	rs61944202	19.8744	0.00240789	78.1866
GCST90199863	GCST90199863	rs74910762	24.1941	0.00292971	78.1866
GCST90199863	GCST90199863	rs9322313	20.1077	0.00243608	78.1866
GCST90199863	GCST90199863	rs9543004	20.2292	0.00245077	78.1866
GCST90199863	GCST90199863	rs10128455	51.4684	0.00621188	55.0511
GCST90199863	GCST90199863	rs115397758	23.6882	0.00286863	55.0511
GCST90199863	GCST90199863	rs117156815	21.0598	0.00255114	55.0511
GCST90199863	GCST90199863	rs117209214	45.4553	0.00549014	55.0511
GCST90199863	GCST90199863	rs12029116	22.2146	0.00269065	55.0511
GCST90199863	GCST90199863	rs12825645	20.1545	0.00244174	55.0511
GCST90199863	GCST90199863	rs13261522	20.6329	0.00249956	55.0511
GCST90199863	GCST90199863	rs138761606	23.8549	0.00288876	55.0511
GCST90199863	GCST90199863	rs148982377	723.681	0.0807889	55.0511
GCST90199863	GCST90199863	rs17171525	22.8556	0.00276807	55.0511
GCST90199863	GCST90199863	rs17361671	21.1072	0.00255686	55.0511
GCST90199863	GCST90199863	rs190372499	21.0532	0.00255034	55.0511
GCST90199863	GCST90199863	rs1987580	29.035	0.00351385	55.0511
GCST90199863	GCST90199863	rs2342307	44.2036	0.00533976	55.0511
GCST90199863	GCST90199863	rs2810507	24.0377	0.00291083	55.0511
GCST90199863	GCST90199863	rs356241	20.9893	0.00254262	55.0511
GCST90199863	GCST90199863	rs4703006	28.1544	0.00340764	55.0511
GCST90199863	GCST90199863	rs487624	28.9154	0.00349942	55.0511
GCST90199863	GCST90199863	rs4924416	22.4414	0.00271804	55.0511
GCST90199863	GCST90199863	rs61944202	19.8744	0.00240789	55.0511
GCST90199863	GCST90199863	rs74910762	24.1941	0.00292971	55.0511
GCST90199863	GCST90199863	rs9322313	20.1077	0.00243608	55.0511
GCST90199863	GCST90199863	rs9526196	21.8193	0.0026429	55.0511
GCST90199863	GCST90199863	rs9543004	20.2292	0.00245077	55.0511
GCST90199863	GCST90199863	rs10128455	51.4684	0.00621188	55.0511
GCST90199863	GCST90199863	rs115397758	23.6882	0.00286863	55.0511
GCST90199863	GCST90199863	rs117156815	21.0598	0.00255114	55.0511
GCST90199863	GCST90199863	rs117209214	45.4553	0.00549014	55.0511
GCST90199863	GCST90199863	rs12029116	22.2146	0.00269065	55.0511
GCST90199863	GCST90199863	rs12825645	20.1545	0.00244174	55.0511
GCST90199863	GCST90199863	rs13261522	20.6329	0.00249956	55.0511
GCST90199863	GCST90199863	rs138761606	23.8549	0.00288876	55.0511
GCST90199863	GCST90199863	rs148982377	723.681	0.0807889	55.0511
GCST90199863	GCST90199863	rs17171525	22.8556	0.00276807	55.0511
GCST90199863	GCST90199863	rs17361671	21.1072	0.00255686	55.0511
GCST90199863	GCST90199863	rs190372499	21.0532	0.00255034	55.0511
GCST90199863	GCST90199863	rs1987580	29.035	0.00351385	55.0511
GCST90199863	GCST90199863	rs2342307	44.2036	0.00533976	55.0511
GCST90199863	GCST90199863	rs2810507	24.0377	0.00291083	55.0511
GCST90199863	GCST90199863	rs356241	20.9893	0.00254262	55.0511
GCST90199863	GCST90199863	rs4703006	28.1544	0.00340764	55.0511
GCST90199863	GCST90199863	rs487624	28.9154	0.00349942	55.0511
GCST90199863	GCST90199863	rs4924416	22.4414	0.00271804	55.0511
GCST90199863	GCST90199863	rs61944202	19.8744	0.00240789	55.0511
GCST90199863	GCST90199863	rs74910762	24.1941	0.00292971	55.0511
GCST90199863	GCST90199863	rs9322313	20.1077	0.00243608	55.0511
GCST90199863	GCST90199863	rs9526196	21.8193	0.0026429	55.0511
GCST90199863	GCST90199863	rs9543004	20.2292	0.00245077	55.0511
GCST90199863	GCST90199863	rs10128455	51.4684	0.00621188	55.0511
GCST90199863	GCST90199863	rs115397758	23.6882	0.00286863	55.0511
GCST90199863	GCST90199863	rs117156815	21.0598	0.00255114	55.0511
GCST90199863	GCST90199863	rs117209214	45.4553	0.00549014	55.0511
GCST90199863	GCST90199863	rs12029116	22.2146	0.00269065	55.0511
GCST90199863	GCST90199863	rs12825645	20.1545	0.00244174	55.0511
GCST90199863	GCST90199863	rs13261522	20.6329	0.00249956	55.0511
GCST90199863	GCST90199863	rs138761606	23.8549	0.00288876	55.0511
GCST90199863	GCST90199863	rs148982377	723.681	0.0807889	55.0511
GCST90199863	GCST90199863	rs17171525	22.8556	0.00276807	55.0511
GCST90199863	GCST90199863	rs17361671	21.1072	0.00255686	55.0511
GCST90199863	GCST90199863	rs190372499	21.0532	0.00255034	55.0511
GCST90199863	GCST90199863	rs1987580	29.035	0.00351385	55.0511
GCST90199863	GCST90199863	rs2342307	44.2036	0.00533976	55.0511
GCST90199863	GCST90199863	rs2810507	24.0377	0.00291083	55.0511
GCST90199863	GCST90199863	rs356241	20.9893	0.00254262	55.0511
GCST90199863	GCST90199863	rs4703006	28.1544	0.00340764	55.0511
GCST90199863	GCST90199863	rs487624	28.9154	0.00349942	55.0511
GCST90199863	GCST90199863	rs4924416	22.4414	0.00271804	55.0511
GCST90199863	GCST90199863	rs61944202	19.8744	0.00240789	55.0511
GCST90199863	GCST90199863	rs74910762	24.1941	0.00292971	55.0511
GCST90199863	GCST90199863	rs9322313	20.1077	0.00243608	55.0511
GCST90199863	GCST90199863	rs9526196	21.8193	0.0026429	55.0511
GCST90199863	GCST90199863	rs9543004	20.2292	0.00245077	55.0511
GCST90199863	GCST90199863	rs10128455	51.4684	0.00621188	55.0511
GCST90199863	GCST90199863	rs115397758	23.6882	0.00286863	55.0511
GCST90199863	GCST90199863	rs117156815	21.0598	0.00255114	55.0511
GCST90199863	GCST90199863	rs117209214	45.4553	0.00549014	55.0511
GCST90199863	GCST90199863	rs12029116	22.2146	0.00269065	55.0511
GCST90199863	GCST90199863	rs12825645	20.1545	0.00244174	55.0511
GCST90199863	GCST90199863	rs13261522	20.6329	0.00249956	55.0511
GCST90199863	GCST90199863	rs138761606	23.8549	0.00288876	55.0511
GCST90199863	GCST90199863	rs148982377	723.681	0.0807889	55.0511
GCST90199863	GCST90199863	rs17171525	22.8556	0.00276807	55.0511
GCST90199863	GCST90199863	rs17361671	21.1072	0.00255686	55.0511
GCST90199863	GCST90199863	rs190372499	21.0532	0.00255034	55.0511
GCST90199863	GCST90199863	rs1987580	29.035	0.00351385	55.0511
GCST90199863	GCST90199863	rs2342307	44.2036	0.00533976	55.0511
GCST90199863	GCST90199863	rs2810507	24.0377	0.00291083	55.0511
GCST90199863	GCST90199863	rs356241	20.9893	0.00254262	55.0511
GCST90199863	GCST90199863	rs4703006	28.1544	0.00340764	55.0511
GCST90199863	GCST90199863	rs487624	28.9154	0.00349942	55.0511
GCST90199863	GCST90199863	rs4924416	22.4414	0.00271804	55.0511
GCST90199863	GCST90199863	rs61944202	19.8744	0.00240789	55.0511
GCST90199863	GCST90199863	rs74910762	24.1941	0.00292971	55.0511
GCST90199863	GCST90199863	rs9322313	20.1077	0.00243608	55.0511
GCST90199863	GCST90199863	rs9526196	21.8193	0.0026429	55.0511
GCST90199863	GCST90199863	rs9543004	20.2292	0.00245077	55.0511
GCST90199863	GCST90199863	rs10128455	51.4684	0.00621188	55.0511
GCST90199863	GCST90199863	rs115397758	23.6882	0.00286863	55.0511
GCST90199863	GCST90199863	rs117156815	21.0598	0.00255114	55.0511
GCST90199863	GCST90199863	rs117209214	45.4553	0.00549014	55.0511
GCST90199863	GCST90199863	rs12029116	22.2146	0.00269065	55.0511
GCST90199863	GCST90199863	rs12825645	20.1545	0.00244174	55.0511
GCST90199863	GCST90199863	rs13261522	20.6329	0.00249956	55.0511
GCST90199863	GCST90199863	rs138761606	23.8549	0.00288876	55.0511
GCST90199863	GCST90199863	rs148982377	723.681	0.0807889	55.0511
GCST90199863	GCST90199863	rs17171525	22.8556	0.00276807	55.0511
GCST90199863	GCST90199863	rs17361671	21.1072	0.00255686	55.0511
GCST90199863	GCST90199863	rs190372499	21.0532	0.00255034	55.0511
GCST90199863	GCST90199863	rs1987580	29.035	0.00351385	55.0511
GCST90199863	GCST90199863	rs2342307	44.2036	0.00533976	55.0511
GCST90199863	GCST90199863	rs2810507	24.0377	0.00291083	55.0511
GCST90199863	GCST90199863	rs356241	20.9893	0.00254262	55.0511
GCST90199863	GCST90199863	rs4703006	28.1544	0.00340764	55.0511
GCST90199863	GCST90199863	rs487624	28.9154	0.00349942	55.0511
GCST90199863	GCST90199863	rs4924416	22.4414	0.00271804	55.0511
GCST90199863	GCST90199863	rs61944202	19.8744	0.00240789	55.0511
GCST90199863	GCST90199863	rs74910762	24.1941	0.00292971	55.0511
GCST90199863	GCST90199863	rs9322313	20.1077	0.00243608	55.0511
GCST90199863	GCST90199863	rs9526196	21.8193	0.0026429	55.0511
GCST90199863	GCST90199863	rs9543004	20.2292	0.00245077	55.0511
GCST90199863	GCST90199863	rs10128455	51.4684	0.00621188	55.0511
GCST90199863	GCST90199863	rs115397758	23.6882	0.00286863	55.0511
GCST90199863	GCST90199863	rs117156815	21.0598	0.00255114	55.0511
GCST90199863	GCST90199863	rs117209214	45.4553	0.00549014	55.0511
GCST90199863	GCST90199863	rs12029116	22.2146	0.00269065	55.0511
GCST90199863	GCST90199863	rs12825645	20.1545	0.00244174	55.0511
GCST90199863	GCST90199863	rs13261522	20.6329	0.00249956	55.0511
GCST90199863	GCST90199863	rs138761606	23.8549	0.00288876	55.0511
GCST90199863	GCST90199863	rs148982377	723.681	0.0807889	55.0511
GCST90199863	GCST90199863	rs17171525	22.8556	0.00276807	55.0511
GCST90199863	GCST90199863	rs17361671	21.1072	0.00255686	55.0511
GCST90199863	GCST90199863	rs190372499	21.0532	0.00255034	55.0511
GCST90199863	GCST90199863	rs1987580	29.035	0.00351385	55.0511
GCST90199863	GCST90199863	rs2342307	44.2036	0.00533976	55.0511
GCST90199863	GCST90199863	rs2810507	24.0377	0.00291083	55.0511
GCST90199863	GCST90199863	rs356241	20.9893	0.00254262	55.0511
GCST90199863	GCST90199863	rs4703006	28.1544	0.00340764	55.0511
GCST90199863	GCST90199863	rs487624	28.9154	0.00349942	55.0511
GCST90199863	GCST90199863	rs4924416	22.4414	0.00271804	55.0511
GCST90199863	GCST90199863	rs61944202	19.8744	0.00240789	55.0511
GCST90199863	GCST90199863	rs74910762	24.1941	0.00292971	55.0511
GCST90199863	GCST90199863	rs9322313	20.1077	0.00243608	55.0511
GCST90199863	GCST90199863	rs9526196	21.8193	0.0026429	55.0511
GCST90199863	GCST90199863	rs9543004	20.2292	0.00245077	55.0511
GCST90199863	GCST90199863	rs10128455	51.4684	0.00621188	55.0511
GCST90199863	GCST90199863	rs115397758	23.6882	0.00286863	55.0511
GCST90199863	GCST90199863	rs117156815	21.0598	0.00255114	55.0511
GCST90199863	GCST90199863	rs117209214	45.4553	0.00549014	55.0511
GCST90199863	GCST90199863	rs12029116	22.2146	0.00269065	55.0511
GCST90199863	GCST90199863	rs12825645	20.1545	0.00244174	55.0511
GCST90199863	GCST90199863	rs13261522	20.6329	0.00249956	55.0511
GCST90199863	GCST90199863	rs138761606	23.8549	0.00288876	55.0511
GCST90199863	GCST90199863	rs148982377	723.681	0.0807889	55.0511
GCST90199863	GCST90199863	rs17171525	22.8556	0.00276807	55.0511
GCST90199863	GCST90199863	rs17361671	21.1072	0.00255686	55.0511
GCST90199863	GCST90199863	rs190372499	21.0532	0.00255034	55.0511
GCST90199863	GCST90199863	rs1987580	29.035	0.00351385	55.0511
GCST90199863	GCST90199863	rs2342307	44.2036	0.00533976	55.0511
GCST90199863	GCST90199863	rs2810507	24.0377	0.00291083	55.0511
GCST90199863	GCST90199863	rs356241	20.9893	0.00254262	55.0511
GCST90199863	GCST90199863	rs4703006	28.1544	0.00340764	55.0511
GCST90199863	GCST90199863	rs487624	28.9154	0.00349942	55.0511
GCST90199863	GCST90199863	rs4924416	22.4414	0.00271804	55.0511
GCST90199863	GCST90199863	rs61944202	19.8744	0.00240789	55.0511
GCST90199863	GCST90199863	rs74910762	24.1941	0.00292971	55.0511
GCST90199863	GCST90199863	rs9322313	20.1077	0.00243608	55.0511
GCST90199863	GCST90199863	rs9526196	21.8193	0.0026429	55.0511
GCST90199863	GCST90199863	rs9543004	20.2292	0.00245077	55.0511
GCST90199863	GCST90199863	rs10128455	51.4684	0.00621188	55.0511
GCST90199863	GCST90199863	rs115397758	23.6882	0.00286863	55.0511
GCST90199863	GCST90199863	rs117156815	21.0598	0.00255114	55.0511
GCST90199863	GCST90199863	rs117209214	45.4553	0.00549014	55.0511
GCST90199863	GCST90199863	rs12029116	22.2146	0.00269065	55.0511
GCST90199863	GCST90199863	rs12825645	20.1545	0.00244174	55.0511
GCST90199863	GCST90199863	rs13261522	20.6329	0.00249956	55.0511
GCST90199863	GCST90199863	rs138761606	23.8549	0.00288876	55.0511
GCST90199863	GCST90199863	rs148982377	723.681	0.0807889	55.0511
GCST90199863	GCST90199863	rs17171525	22.8556	0.00276807	55.0511
GCST90199863	GCST90199863	rs17361671	21.1072	0.00255686	55.0511
GCST90199863	GCST90199863	rs190372499	21.0532	0.00255034	55.0511
GCST90199863	GCST90199863	rs1987580	29.035	0.00351385	55.0511
GCST90199863	GCST90199863	rs2342307	44.2036	0.00533976	55.0511
GCST90199863	GCST90199863	rs2810507	24.0377	0.00291083	55.0511
GCST90199863	GCST90199863	rs356241	20.9893	0.00254262	55.0511
GCST90199863	GCST90199863	rs4703006	28.1544	0.00340764	55.0511
GCST90199863	GCST90199863	rs487624	28.9154	0.00349942	55.0511
GCST90199863	GCST90199863	rs4924416	22.4414	0.00271804	55.0511
GCST90199863	GCST90199863	rs61944202	19.8744	0.00240789	55.0511
GCST90199863	GCST90199863	rs74910762	24.1941	0.00292971	55.0511
GCST90199863	GCST90199863	rs9322313	20.1077	0.00243608	55.0511
GCST90199863	GCST90199863	rs9526196	21.8193	0.0026429	55.0511
GCST90199863	GCST90199863	rs9543004	20.2292	0.00245077	55.0511
GCST90199863	GCST90199863	rs10128455	51.4684	0.00621188	55.0511
GCST90199863	GCST90199863	rs115397758	23.6882	0.00286863	55.0511
GCST90199863	GCST90199863	rs117156815	21.0598	0.00255114	55.0511
GCST90199863	GCST90199863	rs117209214	45.4553	0.00549014	55.0511
GCST90199863	GCST90199863	rs12029116	22.2146	0.00269065	55.0511
GCST90199863	GCST90199863	rs12825645	20.1545	0.00244174	55.0511
GCST90199863	GCST90199863	rs13261522	20.6329	0.00249956	55.0511
GCST90199863	GCST90199863	rs138761606	23.8549	0.00288876	55.0511
GCST90199863	GCST90199863	rs148982377	723.681	0.0807889	55.0511
GCST90199863	GCST90199863	rs17171525	22.8556	0.00276807	55.0511
GCST90199863	GCST90199863	rs17361671	21.1072	0.00255686	55.0511
GCST90199863	GCST90199863	rs190372499	21.0532	0.00255034	55.0511
GCST90199863	GCST90199863	rs1987580	29.035	0.00351385	55.0511
GCST90199863	GCST90199863	rs2342307	44.2036	0.00533976	55.0511
GCST90199863	GCST90199863	rs2810507	24.0377	0.00291083	55.0511
GCST90199863	GCST90199863	rs356241	20.9893	0.00254262	55.0511
GCST90199863	GCST90199863	rs4703006	28.1544	0.00340764	55.0511
GCST90199863	GCST90199863	rs487624	28.9154	0.00349942	55.0511
GCST90199863	GCST90199863	rs4924416	22.4414	0.00271804	55.0511
GCST90199863	GCST90199863	rs61944202	19.8744	0.00240789	55.0511
GCST90199863	GCST90199863	rs74910762	24.1941	0.00292971	55.0511
GCST90199863	GCST90199863	rs9322313	20.1077	0.00243608	55.0511
GCST90199863	GCST90199863	rs9526196	21.8193	0.0026429	55.0511
GCST90199863	GCST90199863	rs9543004	20.2292	0.00245077	55.0511
GCST90199863	GCST90199863	rs10128455	51.4684	0.00621188	55.0511
GCST90199863	GCST90199863	rs115397758	23.6882	0.00286863	55.0511
GCST90199863	GCST90199863	rs117156815	21.0598	0.00255114	55.0511
GCST90199863	GCST90199863	rs117209214	45.4553	0.00549014	55.0511
GCST90199863	GCST90199863	rs12029116	22.2146	0.00269065	55.0511
GCST90199863	GCST90199863	rs12825645	20.1545	0.00244174	55.0511
GCST90199863	GCST90199863	rs13261522	20.6329	0.00249956	55.0511
GCST90199863	GCST90199863	rs138761606	23.8549	0.00288876	55.0511
GCST90199863	GCST90199863	rs148982377	723.681	0.0807889	55.0511
GCST90199863	GCST90199863	rs17171525	22.8556	0.00276807	55.0511
GCST90199863	GCST90199863	rs17361671	21.1072	0.00255686	55.0511
GCST90199863	GCST90199863	rs190372499	21.0532	0.00255034	55.0511
GCST90199863	GCST90199863	rs1987580	29.035	0.00351385	55.0511
GCST90199863	GCST90199863	rs2342307	44.2036	0.00533976	55.0511
GCST90199863	GCST90199863	rs2810507	24.0377	0.00291083	55.0511
GCST90199863	GCST90199863	rs356241	20.9893	0.00254262	55.0511
GCST90199863	GCST90199863	rs4703006	28.1544	0.00340764	55.0511
GCST90199863	GCST90199863	rs487624	28.9154	0.00349942	55.0511
GCST90199863	GCST90199863	rs4924416	22.4414	0.00271804	55.0511
GCST90199863	GCST90199863	rs61944202	19.8744	0.00240789	55.0511
GCST90199863	GCST90199863	rs74910762	24.1941	0.00292971	55.0511
GCST90199863	GCST90199863	rs9322313	20.1077	0.00243608	55.0511
GCST90199863	GCST90199863	rs9526196	21.8193	0.0026429	55.0511
GCST90199863	GCST90199863	rs9543004	20.2292	0.00245077	55.0511
GCST90199863	GCST90199863	rs10128455	51.4684	0.00621188	55.0511
GCST90199863	GCST90199863	rs115397758	23.6882	0.00286863	55.0511
GCST90199863	GCST90199863	rs117156815	21.0598	0.00255114	55.0511
GCST90199863	GCST90199863	rs117209214	45.4553	0.00549014	55.0511
GCST90199863	GCST90199863	rs12029116	22.2146	0.00269065	55.0511
GCST90199863	GCST90199863	rs12825645	20.1545	0.00244174	55.0511
GCST90199863	GCST90199863	rs13261522	20.6329	0.00249956	55.0511
GCST90199863	GCST90199863	rs138761606	23.8549	0.00288876	55.0511
GCST90199863	GCST90199863	rs148982377	723.681	0.0807889	55.0511
GCST90199863	GCST90199863	rs17171525	22.8556	0.00276807	55.0511
GCST90199863	GCST90199863	rs17361671	21.1072	0.00255686	55.0511
GCST90199863	GCST90199863	rs190372499	21.0532	0.00255034	55.0511
GCST90199863	GCST90199863	rs1987580	29.035	0.00351385	55.0511
GCST90199863	GCST90199863	rs2342307	44.2036	0.00533976	55.0511
GCST90199863	GCST90199863	rs2810507	24.0377	0.00291083	55.0511
GCST90199863	GCST90199863	rs356241	20.9893	0.00254262	55.0511
GCST90199863	GCST90199863	rs4703006	28.1544	0.00340764	55.0511
GCST90199863	GCST90199863	rs487624	28.9154	0.00349942	55.0511
GCST90199863	GCST90199863	rs4924416	22.4414	0.00271804	55.0511
GCST90199863	GCST90199863	rs61944202	19.8744	0.00240789	55.0511
GCST90199863	GCST90199863	rs74910762	24.1941	0.00292971	55.0511
GCST90199863	GCST90199863	rs9322313	20.1077	0.00243608	55.0511
GCST90199863	GCST90199863	rs9526196	21.8193	0.0026429	55.0511
GCST90199863	GCST90199863	rs9543004	20.2292	0.00245077	55.0511
GCST90199863	GCST90199863	rs10128455	51.4684	0.00621188	55.0511
GCST90199863	GCST90199863	rs115397758	23.6882	0.00286863	55.0511
GCST90199863	GCST90199863	rs117156815	21.0598	0.00255114	55.0511
GCST90199863	GCST90199863	rs117209214	45.4553	0.00549014	55.0511
GCST90199863	GCST90199863	rs12029116	22.2146	0.00269065	55.0511
GCST90199863	GCST90199863	rs12825645	20.1545	0.00244174	55.0511
GCST90199863	GCST90199863	rs13261522	20.6329	0.00249956	55.0511
GCST90199863	GCST90199863	rs138761606	23.8549	0.00288876	55.0511
GCST90199863	GCST90199863	rs148982377	723.681	0.0807889	55.0511
GCST90199863	GCST90199863	rs17171525	22.8556	0.00276807	55.0511
GCST90199863	GCST90199863	rs17361671	21.1072	0.00255686	55.0511
GCST90199863	GCST90199863	rs190372499	21.0532	0.00255034	55.0511
GCST90199863	GCST90199863	rs1987580	29.035	0.00351385	55.0511
GCST90199863	GCST90199863	rs2342307	44.2036	0.00533976	55.0511
GCST90199863	GCST90199863	rs2810507	24.0377	0.00291083	55.0511
GCST90199863	GCST90199863	rs356241	20.9893	0.00254262	55.0511
GCST90199863	GCST90199863	rs4703006	28.1544	0.00340764	55.0511
GCST90199863	GCST90199863	rs487624	28.9154	0.00349942	55.0511
GCST90199863	GCST90199863	rs4924416	22.4414	0.00271804	55.0511
GCST90199863	GCST90199863	rs61944202	19.8744	0.00240789	55.0511
GCST90199863	GCST90199863	rs74910762	24.1941	0.00292971	55.0511
GCST90199863	GCST90199863	rs9322313	20.1077	0.00243608	55.0511
GCST90199863	GCST90199863	rs9526196	21.8193	0.0026429	55.0511
GCST90199863	GCST90199863	rs9543004	20.2292	0.00245077	55.0511
GCST90199863	GCST90199863	rs115397758	23.6882	0.00286863	78.1866
GCST90199863	GCST90199863	rs117156815	21.0598	0.00255114	78.1866
GCST90199863	GCST90199863	rs117209214	45.4553	0.00549014	78.1866
GCST90199863	GCST90199863	rs12825645	20.1545	0.00244174	78.1866
GCST90199863	GCST90199863	rs138761606	23.8549	0.00288876	78.1866
GCST90199863	GCST90199863	rs148982377	723.681	0.0807889	78.1866
GCST90199863	GCST90199863	rs190372499	21.0532	0.00255034	78.1866
GCST90199863	GCST90199863	rs1987580	29.035	0.00351385	78.1866
GCST90199863	GCST90199863	rs2810507	24.0377	0.00291083	78.1866
GCST90199863	GCST90199863	rs61944202	19.8744	0.00240789	78.1866
GCST90199863	GCST90199863	rs74910762	24.1941	0.00292971	78.1866
GCST90199863	GCST90199863	rs9322313	20.1077	0.00243608	78.1866
GCST90199863	GCST90199863	rs9543004	20.2292	0.00245077	78.1866
GCST90200107	GCST90200107	rs10943075	19.7028	0.0023831	22.9005
GCST90200107	GCST90200107	rs114821088	22.2793	0.0026939	22.9005
GCST90200107	GCST90200107	rs12193858	23.106	0.00279359	22.9005
GCST90200107	GCST90200107	rs141140983	21.334	0.00257989	22.9005
GCST90200107	GCST90200107	rs181858984	20.1871	0.00244153	22.9005
GCST90200107	GCST90200107	rs185568433	19.5501	0.00236467	22.9005
GCST90200107	GCST90200107	rs189868424	21.0411	0.00254456	22.9005
GCST90200107	GCST90200107	rs2006092	25.7829	0.00311622	22.9005
GCST90200107	GCST90200107	rs2010497	20.1772	0.00244034	22.9005
GCST90200107	GCST90200107	rs2602788	21.3923	0.00258693	22.9005
GCST90200107	GCST90200107	rs2738898	22.7915	0.00275566	22.9005
GCST90200107	GCST90200107	rs287924	24.0105	0.00290262	22.9005
GCST90200107	GCST90200107	rs355916	22.4682	0.00271667	22.9005
GCST90200107	GCST90200107	rs3742581	20.3617	0.0024626	22.9005
GCST90200107	GCST90200107	rs60296118	46.5957	0.0056176	22.9005
GCST90200107	GCST90200107	rs60870204	19.7923	0.0023939	22.9005
GCST90200107	GCST90200107	rs72869106	23.4808	0.00283877	22.9005
GCST90200107	GCST90200107	rs73050850	21.8641	0.00264382	22.9005
GCST90200107	GCST90200107	rs74717771	21.6958	0.00262353	22.9005
GCST90200107	GCST90200107	rs78855118	20.3974	0.00246691	22.9005
GCST90200107	GCST90200107	rs10943075	19.7028	0.0023831	22.9005
GCST90200107	GCST90200107	rs114821088	22.2793	0.0026939	22.9005
GCST90200107	GCST90200107	rs12193858	23.106	0.00279359	22.9005
GCST90200107	GCST90200107	rs141140983	21.334	0.00257989	22.9005
GCST90200107	GCST90200107	rs181858984	20.1871	0.00244153	22.9005
GCST90200107	GCST90200107	rs185568433	19.5501	0.00236467	22.9005
GCST90200107	GCST90200107	rs189868424	21.0411	0.00254456	22.9005
GCST90200107	GCST90200107	rs2006092	25.7829	0.00311622	22.9005
GCST90200107	GCST90200107	rs2010497	20.1772	0.00244034	22.9005
GCST90200107	GCST90200107	rs2602788	21.3923	0.00258693	22.9005
GCST90200107	GCST90200107	rs2738898	22.7915	0.00275566	22.9005
GCST90200107	GCST90200107	rs287924	24.0105	0.00290262	22.9005
GCST90200107	GCST90200107	rs355916	22.4682	0.00271667	22.9005
GCST90200107	GCST90200107	rs3742581	20.3617	0.0024626	22.9005
GCST90200107	GCST90200107	rs60296118	46.5957	0.0056176	22.9005
GCST90200107	GCST90200107	rs60870204	19.7923	0.0023939	22.9005
GCST90200107	GCST90200107	rs72869106	23.4808	0.00283877	22.9005
GCST90200107	GCST90200107	rs73050850	21.8641	0.00264382	22.9005
GCST90200107	GCST90200107	rs74717771	21.6958	0.00262353	22.9005
GCST90200107	GCST90200107	rs78855118	20.3974	0.00246691	22.9005
GCST90200107	GCST90200107	rs10943075	19.7028	0.0023831	22.9005
GCST90200107	GCST90200107	rs114821088	22.2793	0.0026939	22.9005
GCST90200107	GCST90200107	rs12193858	23.106	0.00279359	22.9005
GCST90200107	GCST90200107	rs141140983	21.334	0.00257989	22.9005
GCST90200107	GCST90200107	rs181858984	20.1871	0.00244153	22.9005
GCST90200107	GCST90200107	rs185568433	19.5501	0.00236467	22.9005
GCST90200107	GCST90200107	rs189868424	21.0411	0.00254456	22.9005
GCST90200107	GCST90200107	rs2006092	25.7829	0.00311622	22.9005
GCST90200107	GCST90200107	rs2010497	20.1772	0.00244034	22.9005
GCST90200107	GCST90200107	rs2602788	21.3923	0.00258693	22.9005
GCST90200107	GCST90200107	rs2738898	22.7915	0.00275566	22.9005
GCST90200107	GCST90200107	rs287924	24.0105	0.00290262	22.9005
GCST90200107	GCST90200107	rs355916	22.4682	0.00271667	22.9005
GCST90200107	GCST90200107	rs3742581	20.3617	0.0024626	22.9005
GCST90200107	GCST90200107	rs60296118	46.5957	0.0056176	22.9005
GCST90200107	GCST90200107	rs60870204	19.7923	0.0023939	22.9005
GCST90200107	GCST90200107	rs72869106	23.4808	0.00283877	22.9005
GCST90200107	GCST90200107	rs73050850	21.8641	0.00264382	22.9005
GCST90200107	GCST90200107	rs74717771	21.6958	0.00262353	22.9005
GCST90200107	GCST90200107	rs78855118	20.3974	0.00246691	22.9005
GCST90200107	GCST90200107	rs10943075	19.7028	0.0023831	22.1117
GCST90200107	GCST90200107	rs114821088	22.2793	0.0026939	22.1117
GCST90200107	GCST90200107	rs11709019	23.0155	0.00278267	22.1117
GCST90200107	GCST90200107	rs12193858	23.106	0.00279359	22.1117
GCST90200107	GCST90200107	rs137975275	20.0197	0.00242134	22.1117
GCST90200107	GCST90200107	rs185568433	19.5501	0.00236467	22.1117
GCST90200107	GCST90200107	rs2602788	21.3923	0.00258693	22.1117
GCST90200107	GCST90200107	rs287924	24.0105	0.00290262	22.1117
GCST90200107	GCST90200107	rs58352533	27.8072	0.00336006	22.1117
GCST90200107	GCST90200107	rs74717771	21.6958	0.00262353	22.1117
GCST90200107	GCST90200107	rs76558830	20.6491	0.00249728	22.1117
GCST90200107	GCST90200107	rs10943075	19.7028	0.0023831	22.3794
GCST90200107	GCST90200107	rs114821088	22.2793	0.0026939	22.3794
GCST90200107	GCST90200107	rs11709019	23.0155	0.00278267	22.3794
GCST90200107	GCST90200107	rs12193858	23.106	0.00279359	22.3794
GCST90200107	GCST90200107	rs12375901	21.1326	0.0025556	22.3794
GCST90200107	GCST90200107	rs137975275	20.0197	0.00242134	22.3794
GCST90200107	GCST90200107	rs141140983	21.334	0.00257989	22.3794
GCST90200107	GCST90200107	rs150231561	20.1578	0.002438	22.3794
GCST90200107	GCST90200107	rs181858984	20.1871	0.00244153	22.3794
GCST90200107	GCST90200107	rs185568433	19.5501	0.00236467	22.3794
GCST90200107	GCST90200107	rs189868424	21.0411	0.00254456	22.3794
GCST90200107	GCST90200107	rs2006092	25.7829	0.00311622	22.3794
GCST90200107	GCST90200107	rs2010497	20.1772	0.00244034	22.3794
GCST90200107	GCST90200107	rs2299564	19.7293	0.00238631	22.3794
GCST90200107	GCST90200107	rs2602788	21.3923	0.00258693	22.3794
GCST90200107	GCST90200107	rs2738898	22.7915	0.00275566	22.3794
GCST90200107	GCST90200107	rs287924	24.0105	0.00290262	22.3794
GCST90200107	GCST90200107	rs34954771	19.7136	0.00238441	22.3794
GCST90200107	GCST90200107	rs355916	22.4682	0.00271667	22.3794
GCST90200107	GCST90200107	rs3742581	20.3617	0.0024626	22.3794
GCST90200107	GCST90200107	rs58352533	27.8072	0.00336006	22.3794
GCST90200107	GCST90200107	rs60296118	46.5957	0.0056176	22.3794
GCST90200107	GCST90200107	rs60870204	19.7923	0.0023939	22.3794
GCST90200107	GCST90200107	rs72869106	23.4808	0.00283877	22.3794
GCST90200107	GCST90200107	rs73050850	21.8641	0.00264382	22.3794
GCST90200107	GCST90200107	rs74717771	21.6958	0.00262353	22.3794
GCST90200107	GCST90200107	rs76558830	20.6491	0.00249728	22.3794
GCST90200107	GCST90200107	rs78855118	20.3974	0.00246691	22.3794
GCST90200107	GCST90200107	rs924135	21.2998	0.00257577	22.3794
GCST90200107	GCST90200107	rs9893567	19.8458	0.00240036	22.3794
GCST90200107	GCST90200107	rs10943075	19.7028	0.0023831	22.9005
GCST90200107	GCST90200107	rs114821088	22.2793	0.0026939	22.9005
GCST90200107	GCST90200107	rs12193858	23.106	0.00279359	22.9005
GCST90200107	GCST90200107	rs141140983	21.334	0.00257989	22.9005
GCST90200107	GCST90200107	rs181858984	20.1871	0.00244153	22.9005
GCST90200107	GCST90200107	rs185568433	19.5501	0.00236467	22.9005
GCST90200107	GCST90200107	rs189868424	21.0411	0.00254456	22.9005
GCST90200107	GCST90200107	rs2006092	25.7829	0.00311622	22.9005
GCST90200107	GCST90200107	rs2010497	20.1772	0.00244034	22.9005
GCST90200107	GCST90200107	rs2602788	21.3923	0.00258693	22.9005
GCST90200107	GCST90200107	rs2738898	22.7915	0.00275566	22.9005
GCST90200107	GCST90200107	rs287924	24.0105	0.00290262	22.9005
GCST90200107	GCST90200107	rs355916	22.4682	0.00271667	22.9005
GCST90200107	GCST90200107	rs3742581	20.3617	0.0024626	22.9005
GCST90200107	GCST90200107	rs60296118	46.5957	0.0056176	22.9005
GCST90200107	GCST90200107	rs60870204	19.7923	0.0023939	22.9005
GCST90200107	GCST90200107	rs72869106	23.4808	0.00283877	22.9005
GCST90200107	GCST90200107	rs73050850	21.8641	0.00264382	22.9005
GCST90200107	GCST90200107	rs74717771	21.6958	0.00262353	22.9005
GCST90200107	GCST90200107	rs78855118	20.3974	0.00246691	22.9005
GCST90200856	GCST90200856	rs114854968	24.393	0.00294588	22.1296
GCST90200856	GCST90200856	rs116070651	20.8843	0.0025232	22.1296
GCST90200856	GCST90200856	rs116883473	21.5089	0.00259848	22.1296
GCST90200856	GCST90200856	rs116957541	20.9523	0.00253141	22.1296
GCST90200856	GCST90200856	rs117999079	21.0408	0.00254207	22.1296
GCST90200856	GCST90200856	rs11903370	19.756	0.00238722	22.1296
GCST90200856	GCST90200856	rs12547422	26.0801	0.00314898	22.1296
GCST90200856	GCST90200856	rs138323248	21.4613	0.00259274	22.1296
GCST90200856	GCST90200856	rs147218443	20.1966	0.00244032	22.1296
GCST90200856	GCST90200856	rs150735017	19.6012	0.00236855	22.1296
GCST90200856	GCST90200856	rs35648237	20.1333	0.00243269	22.1296
GCST90200856	GCST90200856	rs36062074	28.0642	0.00338773	22.1296
GCST90200856	GCST90200856	rs67650117	26.0269	0.00314257	22.1296
GCST90200856	GCST90200856	rs78346702	19.7156	0.00238235	22.1296
GCST90200856	GCST90200856	rs114854968	24.393	0.00294588	22.1296
GCST90200856	GCST90200856	rs116070651	20.8843	0.0025232	22.1296
GCST90200856	GCST90200856	rs116883473	21.5089	0.00259848	22.1296
GCST90200856	GCST90200856	rs116957541	20.9523	0.00253141	22.1296
GCST90200856	GCST90200856	rs117999079	21.0408	0.00254207	22.1296
GCST90200856	GCST90200856	rs11903370	19.756	0.00238722	22.1296
GCST90200856	GCST90200856	rs12547422	26.0801	0.00314898	22.1296
GCST90200856	GCST90200856	rs138323248	21.4613	0.00259274	22.1296
GCST90200856	GCST90200856	rs147218443	20.1966	0.00244032	22.1296
GCST90200856	GCST90200856	rs150735017	19.6012	0.00236855	22.1296
GCST90200856	GCST90200856	rs35648237	20.1333	0.00243269	22.1296
GCST90200856	GCST90200856	rs36062074	28.0642	0.00338773	22.1296
GCST90200856	GCST90200856	rs67650117	26.0269	0.00314257	22.1296
GCST90200856	GCST90200856	rs78346702	19.7156	0.00238235	22.1296
GCST90200856	GCST90200856	rs114854968	24.393	0.00294588	22.1296
GCST90200856	GCST90200856	rs116070651	20.8843	0.0025232	22.1296
GCST90200856	GCST90200856	rs116883473	21.5089	0.00259848	22.1296
GCST90200856	GCST90200856	rs116957541	20.9523	0.00253141	22.1296
GCST90200856	GCST90200856	rs117999079	21.0408	0.00254207	22.1296
GCST90200856	GCST90200856	rs11903370	19.756	0.00238722	22.1296
GCST90200856	GCST90200856	rs12547422	26.0801	0.00314898	22.1296
GCST90200856	GCST90200856	rs138323248	21.4613	0.00259274	22.1296
GCST90200856	GCST90200856	rs147218443	20.1966	0.00244032	22.1296
GCST90200856	GCST90200856	rs150735017	19.6012	0.00236855	22.1296
GCST90200856	GCST90200856	rs35648237	20.1333	0.00243269	22.1296
GCST90200856	GCST90200856	rs36062074	28.0642	0.00338773	22.1296
GCST90200856	GCST90200856	rs67650117	26.0269	0.00314257	22.1296
GCST90200856	GCST90200856	rs78346702	19.7156	0.00238235	22.1296
GCST90200856	GCST90200856	rs12547422	26.0801	0.00314898	24.0801
GCST90200856	GCST90200856	rs35648237	20.1333	0.00243269	24.0801
GCST90200856	GCST90200856	rs67650117	26.0269	0.00314257	24.0801
GCST90200856	GCST90200856	rs116883473	21.5089	0.00259848	22.4898
GCST90200856	GCST90200856	rs117999079	21.0408	0.00254207	22.4898
GCST90200856	GCST90200856	rs11903370	19.756	0.00238722	22.4898
GCST90200856	GCST90200856	rs12547422	26.0801	0.00314898	22.4898
GCST90200856	GCST90200856	rs147218443	20.1966	0.00244032	22.4898
GCST90200856	GCST90200856	rs150735017	19.6012	0.00236855	22.4898
GCST90200856	GCST90200856	rs35648237	20.1333	0.00243269	22.4898
GCST90200856	GCST90200856	rs36062074	28.0642	0.00338773	22.4898
GCST90200856	GCST90200856	rs67650117	26.0269	0.00314257	22.4898
GCST90200856	GCST90200856	rs116883473	21.5089	0.00259848	22.4898
GCST90200856	GCST90200856	rs117999079	21.0408	0.00254207	22.4898
GCST90200856	GCST90200856	rs11903370	19.756	0.00238722	22.4898
GCST90200856	GCST90200856	rs12547422	26.0801	0.00314898	22.4898
GCST90200856	GCST90200856	rs147218443	20.1966	0.00244032	22.4898
GCST90200856	GCST90200856	rs150735017	19.6012	0.00236855	22.4898
GCST90200856	GCST90200856	rs35648237	20.1333	0.00243269	22.4898
GCST90200856	GCST90200856	rs36062074	28.0642	0.00338773	22.4898
GCST90200856	GCST90200856	rs67650117	26.0269	0.00314257	22.4898
GCST90200856	GCST90200856	rs116883473	21.5089	0.00259848	22.4898
GCST90200856	GCST90200856	rs117999079	21.0408	0.00254207	22.4898
GCST90200856	GCST90200856	rs11903370	19.756	0.00238722	22.4898
GCST90200856	GCST90200856	rs12547422	26.0801	0.00314898	22.4898
GCST90200856	GCST90200856	rs147218443	20.1966	0.00244032	22.4898
GCST90200856	GCST90200856	rs150735017	19.6012	0.00236855	22.4898
GCST90200856	GCST90200856	rs35648237	20.1333	0.00243269	22.4898
GCST90200856	GCST90200856	rs36062074	28.0642	0.00338773	22.4898
GCST90200856	GCST90200856	rs67650117	26.0269	0.00314257	22.4898
GCST90200856	GCST90200856	rs116883473	21.5089	0.00259848	22.4898
GCST90200856	GCST90200856	rs117999079	21.0408	0.00254207	22.4898
GCST90200856	GCST90200856	rs11903370	19.756	0.00238722	22.4898
GCST90200856	GCST90200856	rs12547422	26.0801	0.00314898	22.4898
GCST90200856	GCST90200856	rs147218443	20.1966	0.00244032	22.4898
GCST90200856	GCST90200856	rs150735017	19.6012	0.00236855	22.4898
GCST90200856	GCST90200856	rs35648237	20.1333	0.00243269	22.4898
GCST90200856	GCST90200856	rs36062074	28.0642	0.00338773	22.4898
GCST90200856	GCST90200856	rs67650117	26.0269	0.00314257	22.4898
GCST90200856	GCST90200856	rs114854968	24.393	0.00294588	27.0922
GCST90200856	GCST90200856	rs116070651	20.8843	0.0025232	27.0922
GCST90200856	GCST90200856	rs116883473	21.5089	0.00259848	27.0922
GCST90200856	GCST90200856	rs116957541	20.9523	0.00253141	27.0922
GCST90200856	GCST90200856	rs117999079	21.0408	0.00254207	27.0922
GCST90200856	GCST90200856	rs11903370	19.756	0.00238722	27.0922
GCST90200856	GCST90200856	rs12132412	46.2988	0.00557662	27.0922
GCST90200856	GCST90200856	rs12547422	26.0801	0.00314898	27.0922
GCST90200856	GCST90200856	rs138323248	21.4613	0.00259274	27.0922
GCST90200856	GCST90200856	rs1468124	27.9061	0.00336871	27.0922
GCST90200856	GCST90200856	rs147218443	20.1966	0.00244032	27.0922
GCST90200856	GCST90200856	rs150735017	19.6012	0.00236855	27.0922
GCST90200856	GCST90200856	rs1777451	22.0911	0.00266862	27.0922
GCST90200856	GCST90200856	rs2657879	114.959	0.0137331	27.0922
GCST90200856	GCST90200856	rs35648237	20.1333	0.00243269	27.0922
GCST90200856	GCST90200856	rs36062074	28.0642	0.00338773	27.0922
GCST90200856	GCST90200856	rs3792289	21.3154	0.00257516	27.0922
GCST90200856	GCST90200856	rs62302842	20.5445	0.00248226	27.0922
GCST90200856	GCST90200856	rs67650117	26.0269	0.00314257	27.0922
GCST90200856	GCST90200856	rs6929527	26.8416	0.00324062	27.0922
GCST90200856	GCST90200856	rs72617420	24.0947	0.00290995	27.0922
GCST90200856	GCST90200856	rs74681583	21.8354	0.00263781	27.0922
GCST90200856	GCST90200856	rs78346702	19.7156	0.00238235	27.0922
GCST90200856	GCST90200856	rs7899216	24.0353	0.00290281	27.0922
GCST90200856	GCST90200856	rs7968405	29.2165	0.00352634	27.0922
GCST90200856	GCST90200856	rs8080308	22.4585	0.00271289	27.0922
GCST90200856	GCST90200856	rs891668	20.0777	0.002426	27.0922
GCST90200856	GCST90200856	rs114854968	24.393	0.00294588	27.0922
GCST90200856	GCST90200856	rs116070651	20.8843	0.0025232	27.0922
GCST90200856	GCST90200856	rs116883473	21.5089	0.00259848	27.0922
GCST90200856	GCST90200856	rs116957541	20.9523	0.00253141	27.0922
GCST90200856	GCST90200856	rs117999079	21.0408	0.00254207	27.0922
GCST90200856	GCST90200856	rs11903370	19.756	0.00238722	27.0922
GCST90200856	GCST90200856	rs12132412	46.2988	0.00557662	27.0922
GCST90200856	GCST90200856	rs12547422	26.0801	0.00314898	27.0922
GCST90200856	GCST90200856	rs138323248	21.4613	0.00259274	27.0922
GCST90200856	GCST90200856	rs1468124	27.9061	0.00336871	27.0922
GCST90200856	GCST90200856	rs147218443	20.1966	0.00244032	27.0922
GCST90200856	GCST90200856	rs150735017	19.6012	0.00236855	27.0922
GCST90200856	GCST90200856	rs1777451	22.0911	0.00266862	27.0922
GCST90200856	GCST90200856	rs2657879	114.959	0.0137331	27.0922
GCST90200856	GCST90200856	rs35648237	20.1333	0.00243269	27.0922
GCST90200856	GCST90200856	rs36062074	28.0642	0.00338773	27.0922
GCST90200856	GCST90200856	rs3792289	21.3154	0.00257516	27.0922
GCST90200856	GCST90200856	rs62302842	20.5445	0.00248226	27.0922
GCST90200856	GCST90200856	rs67650117	26.0269	0.00314257	27.0922
GCST90200856	GCST90200856	rs6929527	26.8416	0.00324062	27.0922
GCST90200856	GCST90200856	rs72617420	24.0947	0.00290995	27.0922
GCST90200856	GCST90200856	rs74681583	21.8354	0.00263781	27.0922
GCST90200856	GCST90200856	rs78346702	19.7156	0.00238235	27.0922
GCST90200856	GCST90200856	rs7899216	24.0353	0.00290281	27.0922
GCST90200856	GCST90200856	rs7968405	29.2165	0.00352634	27.0922
GCST90200856	GCST90200856	rs8080308	22.4585	0.00271289	27.0922
GCST90200856	GCST90200856	rs891668	20.0777	0.002426	27.0922
GCST90200856	GCST90200856	rs114854968	24.393	0.00294588	26.8252
GCST90200856	GCST90200856	rs116070651	20.8843	0.0025232	26.8252
GCST90200856	GCST90200856	rs116883473	21.5089	0.00259848	26.8252
GCST90200856	GCST90200856	rs116957541	20.9523	0.00253141	26.8252
GCST90200856	GCST90200856	rs117999079	21.0408	0.00254207	26.8252
GCST90200856	GCST90200856	rs11903370	19.756	0.00238722	26.8252
GCST90200856	GCST90200856	rs12132412	46.2988	0.00557662	26.8252
GCST90200856	GCST90200856	rs12547422	26.0801	0.00314898	26.8252
GCST90200856	GCST90200856	rs138323248	21.4613	0.00259274	26.8252
GCST90200856	GCST90200856	rs1468124	27.9061	0.00336871	26.8252
GCST90200856	GCST90200856	rs147218443	20.1966	0.00244032	26.8252
GCST90200856	GCST90200856	rs150735017	19.6012	0.00236855	26.8252
GCST90200856	GCST90200856	rs1777451	22.0911	0.00266862	26.8252
GCST90200856	GCST90200856	rs200395552	19.6161	0.00237035	26.8252
GCST90200856	GCST90200856	rs2657879	114.959	0.0137331	26.8252
GCST90200856	GCST90200856	rs35648237	20.1333	0.00243269	26.8252
GCST90200856	GCST90200856	rs36062074	28.0642	0.00338773	26.8252
GCST90200856	GCST90200856	rs3792289	21.3154	0.00257516	26.8252
GCST90200856	GCST90200856	rs62302842	20.5445	0.00248226	26.8252
GCST90200856	GCST90200856	rs67650117	26.0269	0.00314257	26.8252
GCST90200856	GCST90200856	rs6929527	26.8416	0.00324062	26.8252
GCST90200856	GCST90200856	rs72617420	24.0947	0.00290995	26.8252
GCST90200856	GCST90200856	rs74681583	21.8354	0.00263781	26.8252
GCST90200856	GCST90200856	rs78346702	19.7156	0.00238235	26.8252
GCST90200856	GCST90200856	rs7899216	24.0353	0.00290281	26.8252
GCST90200856	GCST90200856	rs7968405	29.2165	0.00352634	26.8252
GCST90200856	GCST90200856	rs8080308	22.4585	0.00271289	26.8252
GCST90200856	GCST90200856	rs891668	20.0777	0.002426	26.8252
GCST90200856	GCST90200856	rs12547422	26.0801	0.00314898	24.0801
GCST90200856	GCST90200856	rs35648237	20.1333	0.00243269	24.0801
GCST90200856	GCST90200856	rs67650117	26.0269	0.00314257	24.0801
GCST90200856	GCST90200856	rs12547422	26.0801	0.00314898	24.0801
GCST90200856	GCST90200856	rs35648237	20.1333	0.00243269	24.0801
GCST90200856	GCST90200856	rs67650117	26.0269	0.00314257	24.0801
GCST90199871	GCST90199871	rs1165200	39.4746	0.00502959	26.4978
GCST90199871	GCST90199871	rs118127261	20.2521	0.00258672	26.4978
GCST90199871	GCST90199871	rs118155370	23.8077	0.00303948	26.4978
GCST90199871	GCST90199871	rs145716227	20.3896	0.00260424	26.4978
GCST90199871	GCST90199871	rs148982377	71.8458	0.0091165	26.4978
GCST90199871	GCST90199871	rs1556644	20.1862	0.00257833	26.4978
GCST90199871	GCST90199871	rs2125839	21.3951	0.00273232	26.4978
GCST90199871	GCST90199871	rs28808349	20.9414	0.00267453	26.4978
GCST90199871	GCST90199871	rs36129872	23.1875	0.00296053	26.4978
GCST90199871	GCST90199871	rs55764900	21.9029	0.00279698	26.4978
GCST90199871	GCST90199871	rs73035100	19.7339	0.0025207	26.4978
GCST90199871	GCST90199871	rs73079476	32.3586	0.00412666	26.4978
GCST90199871	GCST90199871	rs73235078	20.0238	0.00255764	26.4978
GCST90199871	GCST90199871	rs73263095	19.9381	0.00254671	26.4978
GCST90199871	GCST90199871	rs78438321	22.0301	0.00281318	26.4978
GCST90199871	GCST90199871	rs1165200	39.4746	0.00502959	26.4978
GCST90199871	GCST90199871	rs118127261	20.2521	0.00258672	26.4978
GCST90199871	GCST90199871	rs118155370	23.8077	0.00303948	26.4978
GCST90199871	GCST90199871	rs145716227	20.3896	0.00260424	26.4978
GCST90199871	GCST90199871	rs148982377	71.8458	0.0091165	26.4978
GCST90199871	GCST90199871	rs1556644	20.1862	0.00257833	26.4978
GCST90199871	GCST90199871	rs2125839	21.3951	0.00273232	26.4978
GCST90199871	GCST90199871	rs28808349	20.9414	0.00267453	26.4978
GCST90199871	GCST90199871	rs36129872	23.1875	0.00296053	26.4978
GCST90199871	GCST90199871	rs55764900	21.9029	0.00279698	26.4978
GCST90199871	GCST90199871	rs73035100	19.7339	0.0025207	26.4978
GCST90199871	GCST90199871	rs73079476	32.3586	0.00412666	26.4978
GCST90199871	GCST90199871	rs73235078	20.0238	0.00255764	26.4978
GCST90199871	GCST90199871	rs73263095	19.9381	0.00254671	26.4978
GCST90199871	GCST90199871	rs78438321	22.0301	0.00281318	26.4978
GCST90199871	GCST90199871	rs1165200	39.4746	0.00502959	26.4978
GCST90199871	GCST90199871	rs118127261	20.2521	0.00258672	26.4978
GCST90199871	GCST90199871	rs118155370	23.8077	0.00303948	26.4978
GCST90199871	GCST90199871	rs145716227	20.3896	0.00260424	26.4978
GCST90199871	GCST90199871	rs148982377	71.8458	0.0091165	26.4978
GCST90199871	GCST90199871	rs1556644	20.1862	0.00257833	26.4978
GCST90199871	GCST90199871	rs2125839	21.3951	0.00273232	26.4978
GCST90199871	GCST90199871	rs28808349	20.9414	0.00267453	26.4978
GCST90199871	GCST90199871	rs36129872	23.1875	0.00296053	26.4978
GCST90199871	GCST90199871	rs55764900	21.9029	0.00279698	26.4978
GCST90199871	GCST90199871	rs73035100	19.7339	0.0025207	26.4978
GCST90199871	GCST90199871	rs73079476	32.3586	0.00412666	26.4978
GCST90199871	GCST90199871	rs73235078	20.0238	0.00255764	26.4978
GCST90199871	GCST90199871	rs73263095	19.9381	0.00254671	26.4978
GCST90199871	GCST90199871	rs78438321	22.0301	0.00281318	26.4978
GCST90199871	GCST90199871	rs1165200	39.4746	0.00502959	26.4978
GCST90199871	GCST90199871	rs118127261	20.2521	0.00258672	26.4978
GCST90199871	GCST90199871	rs118155370	23.8077	0.00303948	26.4978
GCST90199871	GCST90199871	rs145716227	20.3896	0.00260424	26.4978
GCST90199871	GCST90199871	rs148982377	71.8458	0.0091165	26.4978
GCST90199871	GCST90199871	rs1556644	20.1862	0.00257833	26.4978
GCST90199871	GCST90199871	rs2125839	21.3951	0.00273232	26.4978
GCST90199871	GCST90199871	rs28808349	20.9414	0.00267453	26.4978
GCST90199871	GCST90199871	rs36129872	23.1875	0.00296053	26.4978
GCST90199871	GCST90199871	rs55764900	21.9029	0.00279698	26.4978
GCST90199871	GCST90199871	rs73035100	19.7339	0.0025207	26.4978
GCST90199871	GCST90199871	rs73079476	32.3586	0.00412666	26.4978
GCST90199871	GCST90199871	rs73235078	20.0238	0.00255764	26.4978
GCST90199871	GCST90199871	rs73263095	19.9381	0.00254671	26.4978
GCST90199871	GCST90199871	rs78438321	22.0301	0.00281318	26.4978
GCST90199871	GCST90199871	rs1165200	39.4746	0.00502959	26.4978
GCST90199871	GCST90199871	rs118127261	20.2521	0.00258672	26.4978
GCST90199871	GCST90199871	rs118155370	23.8077	0.00303948	26.4978
GCST90199871	GCST90199871	rs145716227	20.3896	0.00260424	26.4978
GCST90199871	GCST90199871	rs148982377	71.8458	0.0091165	26.4978
GCST90199871	GCST90199871	rs1556644	20.1862	0.00257833	26.4978
GCST90199871	GCST90199871	rs2125839	21.3951	0.00273232	26.4978
GCST90199871	GCST90199871	rs28808349	20.9414	0.00267453	26.4978
GCST90199871	GCST90199871	rs36129872	23.1875	0.00296053	26.4978
GCST90199871	GCST90199871	rs55764900	21.9029	0.00279698	26.4978
GCST90199871	GCST90199871	rs73035100	19.7339	0.0025207	26.4978
GCST90199871	GCST90199871	rs73079476	32.3586	0.00412666	26.4978
GCST90199871	GCST90199871	rs73235078	20.0238	0.00255764	26.4978
GCST90199871	GCST90199871	rs73263095	19.9381	0.00254671	26.4978
GCST90199871	GCST90199871	rs78438321	22.0301	0.00281318	26.4978
GCST90199871	GCST90199871	rs1165200	39.4746	0.00502959	26.4978
GCST90199871	GCST90199871	rs118127261	20.2521	0.00258672	26.4978
GCST90199871	GCST90199871	rs118155370	23.8077	0.00303948	26.4978
GCST90199871	GCST90199871	rs145716227	20.3896	0.00260424	26.4978
GCST90199871	GCST90199871	rs148982377	71.8458	0.0091165	26.4978
GCST90199871	GCST90199871	rs1556644	20.1862	0.00257833	26.4978
GCST90199871	GCST90199871	rs2125839	21.3951	0.00273232	26.4978
GCST90199871	GCST90199871	rs28808349	20.9414	0.00267453	26.4978
GCST90199871	GCST90199871	rs36129872	23.1875	0.00296053	26.4978
GCST90199871	GCST90199871	rs55764900	21.9029	0.00279698	26.4978
GCST90199871	GCST90199871	rs73035100	19.7339	0.0025207	26.4978
GCST90199871	GCST90199871	rs73079476	32.3586	0.00412666	26.4978
GCST90199871	GCST90199871	rs73235078	20.0238	0.00255764	26.4978
GCST90199871	GCST90199871	rs73263095	19.9381	0.00254671	26.4978
GCST90199871	GCST90199871	rs78438321	22.0301	0.00281318	26.4978
GCST90199871	GCST90199871	rs10863168	21.0526	0.00268869	24.7114
GCST90199871	GCST90199871	rs11130379	21.0414	0.00268727	24.7114
GCST90199871	GCST90199871	rs1165200	39.4746	0.00502959	24.7114
GCST90199871	GCST90199871	rs118155370	23.8077	0.00303948	24.7114
GCST90199871	GCST90199871	rs12775431	21.61	0.00275968	24.7114
GCST90199871	GCST90199871	rs12859952	22.0739	0.00281876	24.7114
GCST90199871	GCST90199871	rs145716227	20.3896	0.00260424	24.7114
GCST90199871	GCST90199871	rs148982377	71.8458	0.0091165	24.7114
GCST90199871	GCST90199871	rs1556644	20.1862	0.00257833	24.7114
GCST90199871	GCST90199871	rs186056728	24.3909	0.00311371	24.7114
GCST90199871	GCST90199871	rs2125839	21.3951	0.00273232	24.7114
GCST90199871	GCST90199871	rs2342307	30.507	0.00389145	24.7114
GCST90199871	GCST90199871	rs28808349	20.9414	0.00267453	24.7114
GCST90199871	GCST90199871	rs35203700	24.4766	0.00312462	24.7114
GCST90199871	GCST90199871	rs36129872	23.1875	0.00296053	24.7114
GCST90199871	GCST90199871	rs4952188	23.0639	0.0029448	24.7114
GCST90199871	GCST90199871	rs55764900	21.9029	0.00279698	24.7114
GCST90199871	GCST90199871	rs6021297	19.6654	0.00251198	24.7114
GCST90199871	GCST90199871	rs6497249	20.0258	0.00255789	24.7114
GCST90199871	GCST90199871	rs73035100	19.7339	0.0025207	24.7114
GCST90199871	GCST90199871	rs73079476	32.3586	0.00412666	24.7114
GCST90199871	GCST90199871	rs73235078	20.0238	0.00255764	24.7114
GCST90199871	GCST90199871	rs73263095	19.9381	0.00254671	24.7114
GCST90199871	GCST90199871	rs76039768	21.4477	0.00273902	24.7114
GCST90199871	GCST90199871	rs77425442	21.2418	0.00271279	24.7114
GCST90199871	GCST90199871	rs77987064	20.3276	0.00259634	24.7114
GCST90199871	GCST90199871	rs7843320	23.7805	0.00303602	24.7114
GCST90199871	GCST90199871	rs78438321	22.0301	0.00281318	24.7114
GCST90199871	GCST90199871	rs10863168	21.0526	0.00268869	24.5577
GCST90199871	GCST90199871	rs11130379	21.0414	0.00268727	24.5577
GCST90199871	GCST90199871	rs1165200	39.4746	0.00502959	24.5577
GCST90199871	GCST90199871	rs118127261	20.2521	0.00258672	24.5577
GCST90199871	GCST90199871	rs118155370	23.8077	0.00303948	24.5577
GCST90199871	GCST90199871	rs12775431	21.61	0.00275968	24.5577
GCST90199871	GCST90199871	rs12859952	22.0739	0.00281876	24.5577
GCST90199871	GCST90199871	rs145716227	20.3896	0.00260424	24.5577
GCST90199871	GCST90199871	rs148982377	71.8458	0.0091165	24.5577
GCST90199871	GCST90199871	rs1556644	20.1862	0.00257833	24.5577
GCST90199871	GCST90199871	rs186056728	24.3909	0.00311371	24.5577
GCST90199871	GCST90199871	rs2125839	21.3951	0.00273232	24.5577
GCST90199871	GCST90199871	rs2342307	30.507	0.00389145	24.5577
GCST90199871	GCST90199871	rs28808349	20.9414	0.00267453	24.5577
GCST90199871	GCST90199871	rs35203700	24.4766	0.00312462	24.5577
GCST90199871	GCST90199871	rs36129872	23.1875	0.00296053	24.5577
GCST90199871	GCST90199871	rs4952188	23.0639	0.0029448	24.5577
GCST90199871	GCST90199871	rs55764900	21.9029	0.00279698	24.5577
GCST90199871	GCST90199871	rs6021297	19.6654	0.00251198	24.5577
GCST90199871	GCST90199871	rs6497249	20.0258	0.00255789	24.5577
GCST90199871	GCST90199871	rs73035100	19.7339	0.0025207	24.5577
GCST90199871	GCST90199871	rs73079476	32.3586	0.00412666	24.5577
GCST90199871	GCST90199871	rs73235078	20.0238	0.00255764	24.5577
GCST90199871	GCST90199871	rs73263095	19.9381	0.00254671	24.5577
GCST90199871	GCST90199871	rs76039768	21.4477	0.00273902	24.5577
GCST90199871	GCST90199871	rs77425442	21.2418	0.00271279	24.5577
GCST90199871	GCST90199871	rs77987064	20.3276	0.00259634	24.5577
GCST90199871	GCST90199871	rs7843320	23.7805	0.00303602	24.5577
GCST90199871	GCST90199871	rs78438321	22.0301	0.00281318	24.5577
GCST90199871	GCST90199871	rs10863168	21.0526	0.00268869	24.7114
GCST90199871	GCST90199871	rs11130379	21.0414	0.00268727	24.7114
GCST90199871	GCST90199871	rs1165200	39.4746	0.00502959	24.7114
GCST90199871	GCST90199871	rs118155370	23.8077	0.00303948	24.7114
GCST90199871	GCST90199871	rs12775431	21.61	0.00275968	24.7114
GCST90199871	GCST90199871	rs12859952	22.0739	0.00281876	24.7114
GCST90199871	GCST90199871	rs145716227	20.3896	0.00260424	24.7114
GCST90199871	GCST90199871	rs148982377	71.8458	0.0091165	24.7114
GCST90199871	GCST90199871	rs1556644	20.1862	0.00257833	24.7114
GCST90199871	GCST90199871	rs186056728	24.3909	0.00311371	24.7114
GCST90199871	GCST90199871	rs2125839	21.3951	0.00273232	24.7114
GCST90199871	GCST90199871	rs2342307	30.507	0.00389145	24.7114
GCST90199871	GCST90199871	rs28808349	20.9414	0.00267453	24.7114
GCST90199871	GCST90199871	rs35203700	24.4766	0.00312462	24.7114
GCST90199871	GCST90199871	rs36129872	23.1875	0.00296053	24.7114
GCST90199871	GCST90199871	rs4952188	23.0639	0.0029448	24.7114
GCST90199871	GCST90199871	rs55764900	21.9029	0.00279698	24.7114
GCST90199871	GCST90199871	rs6021297	19.6654	0.00251198	24.7114
GCST90199871	GCST90199871	rs6497249	20.0258	0.00255789	24.7114
GCST90199871	GCST90199871	rs73035100	19.7339	0.0025207	24.7114
GCST90199871	GCST90199871	rs73079476	32.3586	0.00412666	24.7114
GCST90199871	GCST90199871	rs73235078	20.0238	0.00255764	24.7114
GCST90199871	GCST90199871	rs73263095	19.9381	0.00254671	24.7114
GCST90199871	GCST90199871	rs76039768	21.4477	0.00273902	24.7114
GCST90199871	GCST90199871	rs77425442	21.2418	0.00271279	24.7114
GCST90199871	GCST90199871	rs77987064	20.3276	0.00259634	24.7114
GCST90199871	GCST90199871	rs7843320	23.7805	0.00303602	24.7114
GCST90199871	GCST90199871	rs78438321	22.0301	0.00281318	24.7114
GCST90199871	GCST90199871	rs10863168	21.0526	0.00268869	24.7114
GCST90199871	GCST90199871	rs11130379	21.0414	0.00268727	24.7114
GCST90199871	GCST90199871	rs1165200	39.4746	0.00502959	24.7114
GCST90199871	GCST90199871	rs118155370	23.8077	0.00303948	24.7114
GCST90199871	GCST90199871	rs12775431	21.61	0.00275968	24.7114
GCST90199871	GCST90199871	rs12859952	22.0739	0.00281876	24.7114
GCST90199871	GCST90199871	rs145716227	20.3896	0.00260424	24.7114
GCST90199871	GCST90199871	rs148982377	71.8458	0.0091165	24.7114
GCST90199871	GCST90199871	rs1556644	20.1862	0.00257833	24.7114
GCST90199871	GCST90199871	rs186056728	24.3909	0.00311371	24.7114
GCST90199871	GCST90199871	rs2125839	21.3951	0.00273232	24.7114
GCST90199871	GCST90199871	rs2342307	30.507	0.00389145	24.7114
GCST90199871	GCST90199871	rs28808349	20.9414	0.00267453	24.7114
GCST90199871	GCST90199871	rs35203700	24.4766	0.00312462	24.7114
GCST90199871	GCST90199871	rs36129872	23.1875	0.00296053	24.7114
GCST90199871	GCST90199871	rs4952188	23.0639	0.0029448	24.7114
GCST90199871	GCST90199871	rs55764900	21.9029	0.00279698	24.7114
GCST90199871	GCST90199871	rs6021297	19.6654	0.00251198	24.7114
GCST90199871	GCST90199871	rs6497249	20.0258	0.00255789	24.7114
GCST90199871	GCST90199871	rs73035100	19.7339	0.0025207	24.7114
GCST90199871	GCST90199871	rs73079476	32.3586	0.00412666	24.7114
GCST90199871	GCST90199871	rs73235078	20.0238	0.00255764	24.7114
GCST90199871	GCST90199871	rs73263095	19.9381	0.00254671	24.7114
GCST90199871	GCST90199871	rs76039768	21.4477	0.00273902	24.7114
GCST90199871	GCST90199871	rs77425442	21.2418	0.00271279	24.7114
GCST90199871	GCST90199871	rs77987064	20.3276	0.00259634	24.7114
GCST90199871	GCST90199871	rs7843320	23.7805	0.00303602	24.7114
GCST90199871	GCST90199871	rs78438321	22.0301	0.00281318	24.7114
GCST90199871	GCST90199871	rs10863168	21.0526	0.00268869	24.7114
GCST90199871	GCST90199871	rs11130379	21.0414	0.00268727	24.7114
GCST90199871	GCST90199871	rs1165200	39.4746	0.00502959	24.7114
GCST90199871	GCST90199871	rs118155370	23.8077	0.00303948	24.7114
GCST90199871	GCST90199871	rs12775431	21.61	0.00275968	24.7114
GCST90199871	GCST90199871	rs12859952	22.0739	0.00281876	24.7114
GCST90199871	GCST90199871	rs145716227	20.3896	0.00260424	24.7114
GCST90199871	GCST90199871	rs148982377	71.8458	0.0091165	24.7114
GCST90199871	GCST90199871	rs1556644	20.1862	0.00257833	24.7114
GCST90199871	GCST90199871	rs186056728	24.3909	0.00311371	24.7114
GCST90199871	GCST90199871	rs2125839	21.3951	0.00273232	24.7114
GCST90199871	GCST90199871	rs2342307	30.507	0.00389145	24.7114
GCST90199871	GCST90199871	rs28808349	20.9414	0.00267453	24.7114
GCST90199871	GCST90199871	rs35203700	24.4766	0.00312462	24.7114
GCST90199871	GCST90199871	rs36129872	23.1875	0.00296053	24.7114
GCST90199871	GCST90199871	rs4952188	23.0639	0.0029448	24.7114
GCST90199871	GCST90199871	rs55764900	21.9029	0.00279698	24.7114
GCST90199871	GCST90199871	rs6021297	19.6654	0.00251198	24.7114
GCST90199871	GCST90199871	rs6497249	20.0258	0.00255789	24.7114
GCST90199871	GCST90199871	rs73035100	19.7339	0.0025207	24.7114
GCST90199871	GCST90199871	rs73079476	32.3586	0.00412666	24.7114
GCST90199871	GCST90199871	rs73235078	20.0238	0.00255764	24.7114
GCST90199871	GCST90199871	rs73263095	19.9381	0.00254671	24.7114
GCST90199871	GCST90199871	rs76039768	21.4477	0.00273902	24.7114
GCST90199871	GCST90199871	rs77425442	21.2418	0.00271279	24.7114
GCST90199871	GCST90199871	rs77987064	20.3276	0.00259634	24.7114
GCST90199871	GCST90199871	rs7843320	23.7805	0.00303602	24.7114
GCST90199871	GCST90199871	rs78438321	22.0301	0.00281318	24.7114
GCST90199871	GCST90199871	rs1165200	39.4746	0.00502959	26.4978
GCST90199871	GCST90199871	rs118127261	20.2521	0.00258672	26.4978
GCST90199871	GCST90199871	rs118155370	23.8077	0.00303948	26.4978
GCST90199871	GCST90199871	rs145716227	20.3896	0.00260424	26.4978
GCST90199871	GCST90199871	rs148982377	71.8458	0.0091165	26.4978
GCST90199871	GCST90199871	rs1556644	20.1862	0.00257833	26.4978
GCST90199871	GCST90199871	rs2125839	21.3951	0.00273232	26.4978
GCST90199871	GCST90199871	rs28808349	20.9414	0.00267453	26.4978
GCST90199871	GCST90199871	rs36129872	23.1875	0.00296053	26.4978
GCST90199871	GCST90199871	rs55764900	21.9029	0.00279698	26.4978
GCST90199871	GCST90199871	rs73035100	19.7339	0.0025207	26.4978
GCST90199871	GCST90199871	rs73079476	32.3586	0.00412666	26.4978
GCST90199871	GCST90199871	rs73235078	20.0238	0.00255764	26.4978
GCST90199871	GCST90199871	rs73263095	19.9381	0.00254671	26.4978
GCST90199871	GCST90199871	rs78438321	22.0301	0.00281318	26.4978
GCST90200968	GCST90200968	rs11251083	22.6725	0.00275229	23.5945
GCST90200968	GCST90200968	rs118189088	22.3007	0.00270729	23.5945
GCST90200968	GCST90200968	rs140507467	20.3806	0.00247476	23.5945
GCST90200968	GCST90200968	rs146002937	20.8511	0.00253175	23.5945
GCST90200968	GCST90200968	rs188589393	20.2131	0.00245447	23.5945
GCST90200968	GCST90200968	rs190355588	28.2746	0.00343002	23.5945
GCST90200968	GCST90200968	rs2638314	35.5246	0.00430574	23.5945
GCST90200968	GCST90200968	rs41515251	22.0256	0.00267397	23.5945
GCST90200968	GCST90200968	rs73799815	20.1077	0.00244171	23.5945
GCST90200968	GCST90200968	rs11251083	22.6725	0.00275229	23.5945
GCST90200968	GCST90200968	rs118189088	22.3007	0.00270729	23.5945
GCST90200968	GCST90200968	rs140507467	20.3806	0.00247476	23.5945
GCST90200968	GCST90200968	rs146002937	20.8511	0.00253175	23.5945
GCST90200968	GCST90200968	rs188589393	20.2131	0.00245447	23.5945
GCST90200968	GCST90200968	rs190355588	28.2746	0.00343002	23.5945
GCST90200968	GCST90200968	rs2638314	35.5246	0.00430574	23.5945
GCST90200968	GCST90200968	rs41515251	22.0256	0.00267397	23.5945
GCST90200968	GCST90200968	rs73799815	20.1077	0.00244171	23.5945
GCST90200968	GCST90200968	rs11251083	22.6725	0.00275229	23.5945
GCST90200968	GCST90200968	rs118189088	22.3007	0.00270729	23.5945
GCST90200968	GCST90200968	rs140507467	20.3806	0.00247476	23.5945
GCST90200968	GCST90200968	rs146002937	20.8511	0.00253175	23.5945
GCST90200968	GCST90200968	rs188589393	20.2131	0.00245447	23.5945
GCST90200968	GCST90200968	rs190355588	28.2746	0.00343002	23.5945
GCST90200968	GCST90200968	rs2638314	35.5246	0.00430574	23.5945
GCST90200968	GCST90200968	rs41515251	22.0256	0.00267397	23.5945
GCST90200968	GCST90200968	rs73799815	20.1077	0.00244171	23.5945
GCST90200968	GCST90200968	rs11251083	22.6725	0.00275229	23.8353
GCST90200968	GCST90200968	rs118189088	22.3007	0.00270729	23.8353
GCST90200968	GCST90200968	rs140507467	20.3806	0.00247476	23.8353
GCST90200968	GCST90200968	rs2638314	35.5246	0.00430574	23.8353
GCST90200968	GCST90200968	rs41515251	22.0256	0.00267397	23.8353
GCST90200968	GCST90200968	rs73799815	20.1077	0.00244171	23.8353
GCST90200968	GCST90200968	rs1024708	21.1763	0.00257113	48.7737
GCST90200968	GCST90200968	rs11106204	21.5358	0.00261467	48.7737
GCST90200968	GCST90200968	rs11251083	22.6725	0.00275229	48.7737
GCST90200968	GCST90200968	rs112773067	20.2973	0.00246467	48.7737
GCST90200968	GCST90200968	rs11647364	22.1546	0.00268959	48.7737
GCST90200968	GCST90200968	rs117659896	25.0085	0.00303501	48.7737
GCST90200968	GCST90200968	rs117942731	20.2769	0.0024622	48.7737
GCST90200968	GCST90200968	rs118189088	22.3007	0.00270729	48.7737
GCST90200968	GCST90200968	rs12132412	19.778	0.00240177	48.7737
GCST90200968	GCST90200968	rs13074215	19.7797	0.00240197	48.7737
GCST90200968	GCST90200968	rs140507467	20.3806	0.00247476	48.7737
GCST90200968	GCST90200968	rs144683036	20.7509	0.00251961	48.7737
GCST90200968	GCST90200968	rs146002937	20.8511	0.00253175	48.7737
GCST90200968	GCST90200968	rs17638578	19.944	0.00242187	48.7737
GCST90200968	GCST90200968	rs190355588	28.2746	0.00343002	48.7737
GCST90200968	GCST90200968	rs2638314	35.5246	0.00430574	48.7737
GCST90200968	GCST90200968	rs3935209	660.305	0.074398	48.7737
GCST90200968	GCST90200968	rs41515251	22.0256	0.00267397	48.7737
GCST90200968	GCST90200968	rs608450	23.1646	0.00281186	48.7737
GCST90200968	GCST90200968	rs7276418	19.939	0.00242127	48.7737
GCST90200968	GCST90200968	rs73195437	20.3865	0.00247548	48.7737
GCST90200968	GCST90200968	rs73799815	20.1077	0.00244171	48.7737
GCST90200968	GCST90200968	rs74569520	20.3663	0.00247302	48.7737
GCST90200968	GCST90200968	rs78685540	23.5673	0.0028606	48.7737
GCST90200968	GCST90200968	rs1024708	21.1763	0.00257113	48.7737
GCST90200968	GCST90200968	rs11106204	21.5358	0.00261467	48.7737
GCST90200968	GCST90200968	rs11251083	22.6725	0.00275229	48.7737
GCST90200968	GCST90200968	rs112773067	20.2973	0.00246467	48.7737
GCST90200968	GCST90200968	rs11647364	22.1546	0.00268959	48.7737
GCST90200968	GCST90200968	rs117659896	25.0085	0.00303501	48.7737
GCST90200968	GCST90200968	rs117942731	20.2769	0.0024622	48.7737
GCST90200968	GCST90200968	rs118189088	22.3007	0.00270729	48.7737
GCST90200968	GCST90200968	rs12132412	19.778	0.00240177	48.7737
GCST90200968	GCST90200968	rs13074215	19.7797	0.00240197	48.7737
GCST90200968	GCST90200968	rs140507467	20.3806	0.00247476	48.7737
GCST90200968	GCST90200968	rs144683036	20.7509	0.00251961	48.7737
GCST90200968	GCST90200968	rs146002937	20.8511	0.00253175	48.7737
GCST90200968	GCST90200968	rs17638578	19.944	0.00242187	48.7737
GCST90200968	GCST90200968	rs190355588	28.2746	0.00343002	48.7737
GCST90200968	GCST90200968	rs2638314	35.5246	0.00430574	48.7737
GCST90200968	GCST90200968	rs3935209	660.305	0.074398	48.7737
GCST90200968	GCST90200968	rs41515251	22.0256	0.00267397	48.7737
GCST90200968	GCST90200968	rs608450	23.1646	0.00281186	48.7737
GCST90200968	GCST90200968	rs7276418	19.939	0.00242127	48.7737
GCST90200968	GCST90200968	rs73195437	20.3865	0.00247548	48.7737
GCST90200968	GCST90200968	rs73799815	20.1077	0.00244171	48.7737
GCST90200968	GCST90200968	rs74569520	20.3663	0.00247302	48.7737
GCST90200968	GCST90200968	rs78685540	23.5673	0.0028606	48.7737
GCST90200968	GCST90200968	rs1024708	21.1763	0.00257113	48.7737
GCST90200968	GCST90200968	rs11106204	21.5358	0.00261467	48.7737
GCST90200968	GCST90200968	rs11251083	22.6725	0.00275229	48.7737
GCST90200968	GCST90200968	rs112773067	20.2973	0.00246467	48.7737
GCST90200968	GCST90200968	rs11647364	22.1546	0.00268959	48.7737
GCST90200968	GCST90200968	rs117659896	25.0085	0.00303501	48.7737
GCST90200968	GCST90200968	rs117942731	20.2769	0.0024622	48.7737
GCST90200968	GCST90200968	rs118189088	22.3007	0.00270729	48.7737
GCST90200968	GCST90200968	rs12132412	19.778	0.00240177	48.7737
GCST90200968	GCST90200968	rs13074215	19.7797	0.00240197	48.7737
GCST90200968	GCST90200968	rs140507467	20.3806	0.00247476	48.7737
GCST90200968	GCST90200968	rs144683036	20.7509	0.00251961	48.7737
GCST90200968	GCST90200968	rs146002937	20.8511	0.00253175	48.7737
GCST90200968	GCST90200968	rs17638578	19.944	0.00242187	48.7737
GCST90200968	GCST90200968	rs190355588	28.2746	0.00343002	48.7737
GCST90200968	GCST90200968	rs2638314	35.5246	0.00430574	48.7737
GCST90200968	GCST90200968	rs3935209	660.305	0.074398	48.7737
GCST90200968	GCST90200968	rs41515251	22.0256	0.00267397	48.7737
GCST90200968	GCST90200968	rs608450	23.1646	0.00281186	48.7737
GCST90200968	GCST90200968	rs7276418	19.939	0.00242127	48.7737
GCST90200968	GCST90200968	rs73195437	20.3865	0.00247548	48.7737
GCST90200968	GCST90200968	rs73799815	20.1077	0.00244171	48.7737
GCST90200968	GCST90200968	rs74569520	20.3663	0.00247302	48.7737
GCST90200968	GCST90200968	rs78685540	23.5673	0.0028606	48.7737
GCST90200968	GCST90200968	rs1024708	21.1763	0.00257113	48.7737
GCST90200968	GCST90200968	rs11106204	21.5358	0.00261467	48.7737
GCST90200968	GCST90200968	rs11251083	22.6725	0.00275229	48.7737
GCST90200968	GCST90200968	rs112773067	20.2973	0.00246467	48.7737
GCST90200968	GCST90200968	rs11647364	22.1546	0.00268959	48.7737
GCST90200968	GCST90200968	rs117659896	25.0085	0.00303501	48.7737
GCST90200968	GCST90200968	rs117942731	20.2769	0.0024622	48.7737
GCST90200968	GCST90200968	rs118189088	22.3007	0.00270729	48.7737
GCST90200968	GCST90200968	rs12132412	19.778	0.00240177	48.7737
GCST90200968	GCST90200968	rs13074215	19.7797	0.00240197	48.7737
GCST90200968	GCST90200968	rs140507467	20.3806	0.00247476	48.7737
GCST90200968	GCST90200968	rs144683036	20.7509	0.00251961	48.7737
GCST90200968	GCST90200968	rs146002937	20.8511	0.00253175	48.7737
GCST90200968	GCST90200968	rs17638578	19.944	0.00242187	48.7737
GCST90200968	GCST90200968	rs190355588	28.2746	0.00343002	48.7737
GCST90200968	GCST90200968	rs2638314	35.5246	0.00430574	48.7737
GCST90200968	GCST90200968	rs3935209	660.305	0.074398	48.7737
GCST90200968	GCST90200968	rs41515251	22.0256	0.00267397	48.7737
GCST90200968	GCST90200968	rs608450	23.1646	0.00281186	48.7737
GCST90200968	GCST90200968	rs7276418	19.939	0.00242127	48.7737
GCST90200968	GCST90200968	rs73195437	20.3865	0.00247548	48.7737
GCST90200968	GCST90200968	rs73799815	20.1077	0.00244171	48.7737
GCST90200968	GCST90200968	rs74569520	20.3663	0.00247302	48.7737
GCST90200968	GCST90200968	rs78685540	23.5673	0.0028606	48.7737
GCST90200968	GCST90200968	rs1024708	21.1763	0.00257113	47.6312
GCST90200968	GCST90200968	rs11106204	21.5358	0.00261467	47.6312
GCST90200968	GCST90200968	rs11251083	22.6725	0.00275229	47.6312
GCST90200968	GCST90200968	rs112773067	20.2973	0.00246467	47.6312
GCST90200968	GCST90200968	rs11647364	22.1546	0.00268959	47.6312
GCST90200968	GCST90200968	rs117659896	25.0085	0.00303501	47.6312
GCST90200968	GCST90200968	rs117942731	20.2769	0.0024622	47.6312
GCST90200968	GCST90200968	rs118189088	22.3007	0.00270729	47.6312
GCST90200968	GCST90200968	rs12132412	19.778	0.00240177	47.6312
GCST90200968	GCST90200968	rs13074215	19.7797	0.00240197	47.6312
GCST90200968	GCST90200968	rs140507467	20.3806	0.00247476	47.6312
GCST90200968	GCST90200968	rs144683036	20.7509	0.00251961	47.6312
GCST90200968	GCST90200968	rs146002937	20.8511	0.00253175	47.6312
GCST90200968	GCST90200968	rs17638578	19.944	0.00242187	47.6312
GCST90200968	GCST90200968	rs188589393	20.2131	0.00245447	47.6312
GCST90200968	GCST90200968	rs190355588	28.2746	0.00343002	47.6312
GCST90200968	GCST90200968	rs2638314	35.5246	0.00430574	47.6312
GCST90200968	GCST90200968	rs3935209	660.305	0.074398	47.6312
GCST90200968	GCST90200968	rs41515251	22.0256	0.00267397	47.6312
GCST90200968	GCST90200968	rs608450	23.1646	0.00281186	47.6312
GCST90200968	GCST90200968	rs7276418	19.939	0.00242127	47.6312
GCST90200968	GCST90200968	rs73195437	20.3865	0.00247548	47.6312
GCST90200968	GCST90200968	rs73799815	20.1077	0.00244171	47.6312
GCST90200968	GCST90200968	rs74569520	20.3663	0.00247302	47.6312
GCST90200968	GCST90200968	rs78685540	23.5673	0.0028606	47.6312
GCST90200968	GCST90200968	rs1024708	21.1763	0.00257113	47.6312
GCST90200968	GCST90200968	rs11106204	21.5358	0.00261467	47.6312
GCST90200968	GCST90200968	rs11251083	22.6725	0.00275229	47.6312
GCST90200968	GCST90200968	rs112773067	20.2973	0.00246467	47.6312
GCST90200968	GCST90200968	rs11647364	22.1546	0.00268959	47.6312
GCST90200968	GCST90200968	rs117659896	25.0085	0.00303501	47.6312
GCST90200968	GCST90200968	rs117942731	20.2769	0.0024622	47.6312
GCST90200968	GCST90200968	rs118189088	22.3007	0.00270729	47.6312
GCST90200968	GCST90200968	rs12132412	19.778	0.00240177	47.6312
GCST90200968	GCST90200968	rs13074215	19.7797	0.00240197	47.6312
GCST90200968	GCST90200968	rs140507467	20.3806	0.00247476	47.6312
GCST90200968	GCST90200968	rs144683036	20.7509	0.00251961	47.6312
GCST90200968	GCST90200968	rs146002937	20.8511	0.00253175	47.6312
GCST90200968	GCST90200968	rs17638578	19.944	0.00242187	47.6312
GCST90200968	GCST90200968	rs188589393	20.2131	0.00245447	47.6312
GCST90200968	GCST90200968	rs190355588	28.2746	0.00343002	47.6312
GCST90200968	GCST90200968	rs2638314	35.5246	0.00430574	47.6312
GCST90200968	GCST90200968	rs3935209	660.305	0.074398	47.6312
GCST90200968	GCST90200968	rs41515251	22.0256	0.00267397	47.6312
GCST90200968	GCST90200968	rs608450	23.1646	0.00281186	47.6312
GCST90200968	GCST90200968	rs7276418	19.939	0.00242127	47.6312
GCST90200968	GCST90200968	rs73195437	20.3865	0.00247548	47.6312
GCST90200968	GCST90200968	rs73799815	20.1077	0.00244171	47.6312
GCST90200968	GCST90200968	rs74569520	20.3663	0.00247302	47.6312
GCST90200968	GCST90200968	rs78685540	23.5673	0.0028606	47.6312
GCST90200968	GCST90200968	rs11251083	22.6725	0.00275229	23.5945
GCST90200968	GCST90200968	rs118189088	22.3007	0.00270729	23.5945
GCST90200968	GCST90200968	rs140507467	20.3806	0.00247476	23.5945
GCST90200968	GCST90200968	rs146002937	20.8511	0.00253175	23.5945
GCST90200968	GCST90200968	rs188589393	20.2131	0.00245447	23.5945
GCST90200968	GCST90200968	rs190355588	28.2746	0.00343002	23.5945
GCST90200968	GCST90200968	rs2638314	35.5246	0.00430574	23.5945
GCST90200968	GCST90200968	rs41515251	22.0256	0.00267397	23.5945
GCST90200968	GCST90200968	rs73799815	20.1077	0.00244171	23.5945
GCST90201000	GCST90201000	rs1047891	401.311	0.0464679	59.9671
GCST90201000	GCST90201000	rs115571601	22.0358	0.00266873	59.9671
GCST90201000	GCST90201000	rs141967154	21.8293	0.00264379	59.9671
GCST90201000	GCST90201000	rs17712208	19.6385	0.00237908	59.9671
GCST90201000	GCST90201000	rs2306196	22.2896	0.00269938	59.9671
GCST90201000	GCST90201000	rs384988	20.2961	0.00245855	59.9671
GCST90201000	GCST90201000	rs4738406	26.7568	0.00323863	59.9671
GCST90201000	GCST90201000	rs74179939	20.6211	0.00249783	59.9671
GCST90201000	GCST90201000	rs74258066	21.3088	0.00258091	59.9671
GCST90201000	GCST90201000	rs913075	23.5837	0.00285566	59.9671
GCST90201000	GCST90201000	rs1047891	401.311	0.0464679	59.9671
GCST90201000	GCST90201000	rs115571601	22.0358	0.00266873	59.9671
GCST90201000	GCST90201000	rs141967154	21.8293	0.00264379	59.9671
GCST90201000	GCST90201000	rs17712208	19.6385	0.00237908	59.9671
GCST90201000	GCST90201000	rs2306196	22.2896	0.00269938	59.9671
GCST90201000	GCST90201000	rs384988	20.2961	0.00245855	59.9671
GCST90201000	GCST90201000	rs4738406	26.7568	0.00323863	59.9671
GCST90201000	GCST90201000	rs74179939	20.6211	0.00249783	59.9671
GCST90201000	GCST90201000	rs74258066	21.3088	0.00258091	59.9671
GCST90201000	GCST90201000	rs913075	23.5837	0.00285566	59.9671
GCST90201000	GCST90201000	rs1047891	401.311	0.0464679	59.9671
GCST90201000	GCST90201000	rs115571601	22.0358	0.00266873	59.9671
GCST90201000	GCST90201000	rs141967154	21.8293	0.00264379	59.9671
GCST90201000	GCST90201000	rs17712208	19.6385	0.00237908	59.9671
GCST90201000	GCST90201000	rs2306196	22.2896	0.00269938	59.9671
GCST90201000	GCST90201000	rs384988	20.2961	0.00245855	59.9671
GCST90201000	GCST90201000	rs4738406	26.7568	0.00323863	59.9671
GCST90201000	GCST90201000	rs74179939	20.6211	0.00249783	59.9671
GCST90201000	GCST90201000	rs74258066	21.3088	0.00258091	59.9671
GCST90201000	GCST90201000	rs913075	23.5837	0.00285566	59.9671
GCST90201000	GCST90201000	rs10056688	21.5479	0.00260979	43.645
GCST90201000	GCST90201000	rs10171670	21.0248	0.0025466	43.645
GCST90201000	GCST90201000	rs1047891	401.311	0.0464679	43.645
GCST90201000	GCST90201000	rs113365222	19.7187	0.00238878	43.645
GCST90201000	GCST90201000	rs115571601	22.0358	0.00266873	43.645
GCST90201000	GCST90201000	rs11782481	22.9262	0.00277627	43.645
GCST90201000	GCST90201000	rs13241866	105.654	0.0126674	43.645
GCST90201000	GCST90201000	rs141967154	21.8293	0.00264379	43.645
GCST90201000	GCST90201000	rs143578075	21.2135	0.0025694	43.645
GCST90201000	GCST90201000	rs17712208	19.6385	0.00237908	43.645
GCST90201000	GCST90201000	rs202024985	20.1979	0.00244669	43.645
GCST90201000	GCST90201000	rs2211050	20.057	0.00242967	43.645
GCST90201000	GCST90201000	rs2306196	22.2896	0.00269938	43.645
GCST90201000	GCST90201000	rs28718689	22.0909	0.00267539	43.645
GCST90201000	GCST90201000	rs28791773	19.5879	0.00237297	43.645
GCST90201000	GCST90201000	rs384988	20.2961	0.00245855	43.645
GCST90201000	GCST90201000	rs4738406	26.7568	0.00323863	43.645
GCST90201000	GCST90201000	rs532303	109.702	0.0131463	43.645
GCST90201000	GCST90201000	rs6861278	20.0098	0.00242396	43.645
GCST90201000	GCST90201000	rs6865899	22.0773	0.00267375	43.645
GCST90201000	GCST90201000	rs6915452	24.3126	0.00294365	43.645
GCST90201000	GCST90201000	rs74179939	20.6211	0.00249783	43.645
GCST90201000	GCST90201000	rs74258066	21.3088	0.00258091	43.645
GCST90201000	GCST90201000	rs7510397	21.3329	0.00258383	43.645
GCST90201000	GCST90201000	rs913075	23.5837	0.00285566	43.645
GCST90201000	GCST90201000	rs10056688	21.5479	0.00260979	43.645
GCST90201000	GCST90201000	rs10171670	21.0248	0.0025466	43.645
GCST90201000	GCST90201000	rs1047891	401.311	0.0464679	43.645
GCST90201000	GCST90201000	rs113365222	19.7187	0.00238878	43.645
GCST90201000	GCST90201000	rs115571601	22.0358	0.00266873	43.645
GCST90201000	GCST90201000	rs11782481	22.9262	0.00277627	43.645
GCST90201000	GCST90201000	rs13241866	105.654	0.0126674	43.645
GCST90201000	GCST90201000	rs141967154	21.8293	0.00264379	43.645
GCST90201000	GCST90201000	rs143578075	21.2135	0.0025694	43.645
GCST90201000	GCST90201000	rs17712208	19.6385	0.00237908	43.645
GCST90201000	GCST90201000	rs202024985	20.1979	0.00244669	43.645
GCST90201000	GCST90201000	rs2211050	20.057	0.00242967	43.645
GCST90201000	GCST90201000	rs2306196	22.2896	0.00269938	43.645
GCST90201000	GCST90201000	rs28718689	22.0909	0.00267539	43.645
GCST90201000	GCST90201000	rs28791773	19.5879	0.00237297	43.645
GCST90201000	GCST90201000	rs384988	20.2961	0.00245855	43.645
GCST90201000	GCST90201000	rs4738406	26.7568	0.00323863	43.645
GCST90201000	GCST90201000	rs532303	109.702	0.0131463	43.645
GCST90201000	GCST90201000	rs6861278	20.0098	0.00242396	43.645
GCST90201000	GCST90201000	rs6865899	22.0773	0.00267375	43.645
GCST90201000	GCST90201000	rs6915452	24.3126	0.00294365	43.645
GCST90201000	GCST90201000	rs74179939	20.6211	0.00249783	43.645
GCST90201000	GCST90201000	rs74258066	21.3088	0.00258091	43.645
GCST90201000	GCST90201000	rs7510397	21.3329	0.00258383	43.645
GCST90201000	GCST90201000	rs913075	23.5837	0.00285566	43.645
GCST90201000	GCST90201000	rs10056688	21.5479	0.00260979	42.7073
GCST90201000	GCST90201000	rs10171670	21.0248	0.0025466	42.7073
GCST90201000	GCST90201000	rs1047891	401.311	0.0464679	42.7073
GCST90201000	GCST90201000	rs113365222	19.7187	0.00238878	42.7073
GCST90201000	GCST90201000	rs115571601	22.0358	0.00266873	42.7073
GCST90201000	GCST90201000	rs11782481	22.9262	0.00277627	42.7073
GCST90201000	GCST90201000	rs13241866	105.654	0.0126674	42.7073
GCST90201000	GCST90201000	rs141967154	21.8293	0.00264379	42.7073
GCST90201000	GCST90201000	rs143578075	21.2135	0.0025694	42.7073
GCST90201000	GCST90201000	rs17712208	19.6385	0.00237908	42.7073
GCST90201000	GCST90201000	rs202024985	20.1979	0.00244669	42.7073
GCST90201000	GCST90201000	rs2211050	20.057	0.00242967	42.7073
GCST90201000	GCST90201000	rs2306196	22.2896	0.00269938	42.7073
GCST90201000	GCST90201000	rs28718689	22.0909	0.00267539	42.7073
GCST90201000	GCST90201000	rs28791773	19.5879	0.00237297	42.7073
GCST90201000	GCST90201000	rs384988	20.2961	0.00245855	42.7073
GCST90201000	GCST90201000	rs4738406	26.7568	0.00323863	42.7073
GCST90201000	GCST90201000	rs532303	109.702	0.0131463	42.7073
GCST90201000	GCST90201000	rs6861278	20.0098	0.00242396	42.7073
GCST90201000	GCST90201000	rs6865899	22.0773	0.00267375	42.7073
GCST90201000	GCST90201000	rs6915452	24.3126	0.00294365	42.7073
GCST90201000	GCST90201000	rs7108334	21.4415	0.00259694	42.7073
GCST90201000	GCST90201000	rs74179939	20.6211	0.00249783	42.7073
GCST90201000	GCST90201000	rs74258066	21.3088	0.00258091	42.7073
GCST90201000	GCST90201000	rs74410978	40.5309	0.00489768	42.7073
GCST90201000	GCST90201000	rs7510397	21.3329	0.00258383	42.7073
GCST90201000	GCST90201000	rs913075	23.5837	0.00285566	42.7073
GCST90201000	GCST90201000	rs10056688	21.5479	0.00260979	42.7073
GCST90201000	GCST90201000	rs10171670	21.0248	0.0025466	42.7073
GCST90201000	GCST90201000	rs1047891	401.311	0.0464679	42.7073
GCST90201000	GCST90201000	rs113365222	19.7187	0.00238878	42.7073
GCST90201000	GCST90201000	rs115571601	22.0358	0.00266873	42.7073
GCST90201000	GCST90201000	rs11782481	22.9262	0.00277627	42.7073
GCST90201000	GCST90201000	rs13241866	105.654	0.0126674	42.7073
GCST90201000	GCST90201000	rs141967154	21.8293	0.00264379	42.7073
GCST90201000	GCST90201000	rs143578075	21.2135	0.0025694	42.7073
GCST90201000	GCST90201000	rs17712208	19.6385	0.00237908	42.7073
GCST90201000	GCST90201000	rs202024985	20.1979	0.00244669	42.7073
GCST90201000	GCST90201000	rs2211050	20.057	0.00242967	42.7073
GCST90201000	GCST90201000	rs2306196	22.2896	0.00269938	42.7073
GCST90201000	GCST90201000	rs28718689	22.0909	0.00267539	42.7073
GCST90201000	GCST90201000	rs28791773	19.5879	0.00237297	42.7073
GCST90201000	GCST90201000	rs384988	20.2961	0.00245855	42.7073
GCST90201000	GCST90201000	rs4738406	26.7568	0.00323863	42.7073
GCST90201000	GCST90201000	rs532303	109.702	0.0131463	42.7073
GCST90201000	GCST90201000	rs6861278	20.0098	0.00242396	42.7073
GCST90201000	GCST90201000	rs6865899	22.0773	0.00267375	42.7073
GCST90201000	GCST90201000	rs6915452	24.3126	0.00294365	42.7073
GCST90201000	GCST90201000	rs7108334	21.4415	0.00259694	42.7073
GCST90201000	GCST90201000	rs74179939	20.6211	0.00249783	42.7073
GCST90201000	GCST90201000	rs74258066	21.3088	0.00258091	42.7073
GCST90201000	GCST90201000	rs74410978	40.5309	0.00489768	42.7073
GCST90201000	GCST90201000	rs7510397	21.3329	0.00258383	42.7073
GCST90201000	GCST90201000	rs913075	23.5837	0.00285566	42.7073
GCST90201000	GCST90201000	rs10056688	21.5479	0.00260979	42.7073
GCST90201000	GCST90201000	rs10171670	21.0248	0.0025466	42.7073
GCST90201000	GCST90201000	rs1047891	401.311	0.0464679	42.7073
GCST90201000	GCST90201000	rs113365222	19.7187	0.00238878	42.7073
GCST90201000	GCST90201000	rs115571601	22.0358	0.00266873	42.7073
GCST90201000	GCST90201000	rs11782481	22.9262	0.00277627	42.7073
GCST90201000	GCST90201000	rs13241866	105.654	0.0126674	42.7073
GCST90201000	GCST90201000	rs141967154	21.8293	0.00264379	42.7073
GCST90201000	GCST90201000	rs143578075	21.2135	0.0025694	42.7073
GCST90201000	GCST90201000	rs17712208	19.6385	0.00237908	42.7073
GCST90201000	GCST90201000	rs202024985	20.1979	0.00244669	42.7073
GCST90201000	GCST90201000	rs2211050	20.057	0.00242967	42.7073
GCST90201000	GCST90201000	rs2306196	22.2896	0.00269938	42.7073
GCST90201000	GCST90201000	rs28718689	22.0909	0.00267539	42.7073
GCST90201000	GCST90201000	rs28791773	19.5879	0.00237297	42.7073
GCST90201000	GCST90201000	rs384988	20.2961	0.00245855	42.7073
GCST90201000	GCST90201000	rs4738406	26.7568	0.00323863	42.7073
GCST90201000	GCST90201000	rs532303	109.702	0.0131463	42.7073
GCST90201000	GCST90201000	rs6861278	20.0098	0.00242396	42.7073
GCST90201000	GCST90201000	rs6865899	22.0773	0.00267375	42.7073
GCST90201000	GCST90201000	rs6915452	24.3126	0.00294365	42.7073
GCST90201000	GCST90201000	rs7108334	21.4415	0.00259694	42.7073
GCST90201000	GCST90201000	rs74179939	20.6211	0.00249783	42.7073
GCST90201000	GCST90201000	rs74258066	21.3088	0.00258091	42.7073
GCST90201000	GCST90201000	rs74410978	40.5309	0.00489768	42.7073
GCST90201000	GCST90201000	rs7510397	21.3329	0.00258383	42.7073
GCST90201000	GCST90201000	rs913075	23.5837	0.00285566	42.7073
GCST90201000	GCST90201000	rs1047891	401.311	0.0464679	59.9671
GCST90201000	GCST90201000	rs115571601	22.0358	0.00266873	59.9671
GCST90201000	GCST90201000	rs141967154	21.8293	0.00264379	59.9671
GCST90201000	GCST90201000	rs17712208	19.6385	0.00237908	59.9671
GCST90201000	GCST90201000	rs2306196	22.2896	0.00269938	59.9671
GCST90201000	GCST90201000	rs384988	20.2961	0.00245855	59.9671
GCST90201000	GCST90201000	rs4738406	26.7568	0.00323863	59.9671
GCST90201000	GCST90201000	rs74179939	20.6211	0.00249783	59.9671
GCST90201000	GCST90201000	rs74258066	21.3088	0.00258091	59.9671
GCST90201000	GCST90201000	rs913075	23.5837	0.00285566	59.9671
GCST90199886	GCST90199886	rs1047891	557.862	0.0637348	88.5906
GCST90199886	GCST90199886	rs1158993	19.8005	0.00241035	88.5906
GCST90199886	GCST90199886	rs116102606	23.7749	0.00289276	88.5906
GCST90199886	GCST90199886	rs2236066	23.8203	0.00289826	88.5906
GCST90199886	GCST90199886	rs61957294	22.2057	0.00270234	88.5906
GCST90199886	GCST90199886	rs6684642	20.3667	0.00247909	88.5906
GCST90199886	GCST90199886	rs72733337	21.1412	0.00257313	88.5906
GCST90199886	GCST90199886	rs77467922	19.7535	0.00240464	88.5906
GCST90199886	GCST90199886	rs1047891	557.862	0.0637348	88.5906
GCST90199886	GCST90199886	rs1158993	19.8005	0.00241035	88.5906
GCST90199886	GCST90199886	rs116102606	23.7749	0.00289276	88.5906
GCST90199886	GCST90199886	rs2236066	23.8203	0.00289826	88.5906
GCST90199886	GCST90199886	rs61957294	22.2057	0.00270234	88.5906
GCST90199886	GCST90199886	rs6684642	20.3667	0.00247909	88.5906
GCST90199886	GCST90199886	rs72733337	21.1412	0.00257313	88.5906
GCST90199886	GCST90199886	rs77467922	19.7535	0.00240464	88.5906
GCST90199886	GCST90199886	rs1047891	557.862	0.0637348	88.5906
GCST90199886	GCST90199886	rs1158993	19.8005	0.00241035	88.5906
GCST90199886	GCST90199886	rs116102606	23.7749	0.00289276	88.5906
GCST90199886	GCST90199886	rs2236066	23.8203	0.00289826	88.5906
GCST90199886	GCST90199886	rs61957294	22.2057	0.00270234	88.5906
GCST90199886	GCST90199886	rs6684642	20.3667	0.00247909	88.5906
GCST90199886	GCST90199886	rs72733337	21.1412	0.00257313	88.5906
GCST90199886	GCST90199886	rs77467922	19.7535	0.00240464	88.5906
GCST90199886	GCST90199886	rs1047891	557.862	0.0637348	88.5906
GCST90199886	GCST90199886	rs1158993	19.8005	0.00241035	88.5906
GCST90199886	GCST90199886	rs116102606	23.7749	0.00289276	88.5906
GCST90199886	GCST90199886	rs2236066	23.8203	0.00289826	88.5906
GCST90199886	GCST90199886	rs61957294	22.2057	0.00270234	88.5906
GCST90199886	GCST90199886	rs6684642	20.3667	0.00247909	88.5906
GCST90199886	GCST90199886	rs72733337	21.1412	0.00257313	88.5906
GCST90199886	GCST90199886	rs77467922	19.7535	0.00240464	88.5906
GCST90199886	GCST90199886	rs1047891	557.862	0.0637348	68.2535
GCST90199886	GCST90199886	rs11071613	20.26	0.00246614	68.2535
GCST90199886	GCST90199886	rs112793334	20.6183	0.00250965	68.2535
GCST90199886	GCST90199886	rs1158993	19.8005	0.00241035	68.2535
GCST90199886	GCST90199886	rs116102606	23.7749	0.00289276	68.2535
GCST90199886	GCST90199886	rs116346051	27.7674	0.00337689	68.2535
GCST90199886	GCST90199886	rs1171620	28.4226	0.0034563	68.2535
GCST90199886	GCST90199886	rs12043801	20.4449	0.0024886	68.2535
GCST90199886	GCST90199886	rs12922098	30.1215	0.00366213	68.2535
GCST90199886	GCST90199886	rs141384714	19.9998	0.00243455	68.2535
GCST90199886	GCST90199886	rs1658972	413.824	0.0480697	68.2535
GCST90199886	GCST90199886	rs2236066	23.8203	0.00289826	68.2535
GCST90199886	GCST90199886	rs302420	20.2435	0.00246414	68.2535
GCST90199886	GCST90199886	rs55933544	49.2034	0.00596824	68.2535
GCST90199886	GCST90199886	rs61957294	22.2057	0.00270234	68.2535
GCST90199886	GCST90199886	rs6684642	20.3667	0.00247909	68.2535
GCST90199886	GCST90199886	rs72733337	21.1412	0.00257313	68.2535
GCST90199886	GCST90199886	rs73176497	29.3091	0.00356372	68.2535
GCST90199886	GCST90199886	rs7720811	22.2046	0.00270221	68.2535
GCST90199886	GCST90199886	rs77467922	19.7535	0.00240464	68.2535
GCST90199886	GCST90199886	rs980614	22.18	0.00269923	68.2535
GCST90199886	GCST90199886	rs1047891	557.862	0.0637348	68.2535
GCST90199886	GCST90199886	rs11071613	20.26	0.00246614	68.2535
GCST90199886	GCST90199886	rs112793334	20.6183	0.00250965	68.2535
GCST90199886	GCST90199886	rs1158993	19.8005	0.00241035	68.2535
GCST90199886	GCST90199886	rs116102606	23.7749	0.00289276	68.2535
GCST90199886	GCST90199886	rs116346051	27.7674	0.00337689	68.2535
GCST90199886	GCST90199886	rs1171620	28.4226	0.0034563	68.2535
GCST90199886	GCST90199886	rs12043801	20.4449	0.0024886	68.2535
GCST90199886	GCST90199886	rs12922098	30.1215	0.00366213	68.2535
GCST90199886	GCST90199886	rs141384714	19.9998	0.00243455	68.2535
GCST90199886	GCST90199886	rs1658972	413.824	0.0480697	68.2535
GCST90199886	GCST90199886	rs2236066	23.8203	0.00289826	68.2535
GCST90199886	GCST90199886	rs302420	20.2435	0.00246414	68.2535
GCST90199886	GCST90199886	rs55933544	49.2034	0.00596824	68.2535
GCST90199886	GCST90199886	rs61957294	22.2057	0.00270234	68.2535
GCST90199886	GCST90199886	rs6684642	20.3667	0.00247909	68.2535
GCST90199886	GCST90199886	rs72733337	21.1412	0.00257313	68.2535
GCST90199886	GCST90199886	rs73176497	29.3091	0.00356372	68.2535
GCST90199886	GCST90199886	rs7720811	22.2046	0.00270221	68.2535
GCST90199886	GCST90199886	rs77467922	19.7535	0.00240464	68.2535
GCST90199886	GCST90199886	rs980614	22.18	0.00269923	68.2535
GCST90199886	GCST90199886	rs1047891	557.862	0.0637348	68.2535
GCST90199886	GCST90199886	rs11071613	20.26	0.00246614	68.2535
GCST90199886	GCST90199886	rs112793334	20.6183	0.00250965	68.2535
GCST90199886	GCST90199886	rs1158993	19.8005	0.00241035	68.2535
GCST90199886	GCST90199886	rs116102606	23.7749	0.00289276	68.2535
GCST90199886	GCST90199886	rs116346051	27.7674	0.00337689	68.2535
GCST90199886	GCST90199886	rs1171620	28.4226	0.0034563	68.2535
GCST90199886	GCST90199886	rs12043801	20.4449	0.0024886	68.2535
[truncated: 5,431 more rows]
