# Supplementary material for: Candidate Obesity Biomarkers Identified Through Multi‐Omics Analysis, Mendelian Randomization, and Mediation Analysis
Source: Food Sci Nutr. 2026 Apr 20;14(4):e71803. doi: 10.1002/fsn3.71803 (PMC13096563; doi:10.1002/fsn3.71803)
Supplement: Supplementary file 9 — Table S6: Step‐specific MR estimates for each mediation path. [file FSN3-14-e71803-s004.xlsx]

## Sheet: lipids
			Supplementary Table 6. Step-specific MR estimates for each mediation path.
Immune cell ID	Lipid ID	Outcome ID	Beta coefficient for Lipid → Obesity (total effect)	Beta coefficient for Lipid → Immune cell (Exposure → Mediator)	Beta coefficient for Immune cell → Obesity (Mediator → Outcome)	Indirect (mediation) effect	Direct effect	Proportion mediated	se	P	lci	uci	lci_p	uci_p
ebi-a-GCST90001412	GCST90277370	ukb-e-23100_CSA	0.149694	-0.131213	-0.0839917	0.0110208	0.138673	0.0736225	0.00469683	0.0189537	0.00181504	0.0202266	0.012125	0.13512
ebi-a-GCST90001436	GCST90277279	ukb-e-23099_CSA	0.0941177	0.140319	-0.050678	-0.00711109	0.101229	-0.0755553	0.00490297	0.146958	-0.0167209	0.00249874	-0.17766	0.0265491
ebi-a-GCST90001450	GCST90277343	ukb-e-23099_CSA	-0.135038	-0.158844	0.0608312	-0.00966266	-0.125376	0.0715549	0.00536798	0.0718517	-0.0201839	0.000858571	0.149468	-0.00635798
ebi-a-GCST90001451	GCST90277257	ukb-a-264	0.0205317	-0.192628	0.00695935	-0.00134057	0.0218722	-0.0652927	0.00344475	0.697156	-0.00809228	0.00541115	-0.394137	0.263552
ebi-a-GCST90001451	GCST90277257	ukb-a-265	0.0236308	-0.192628	0.0115493	-0.00222472	0.0258555	-0.0941451	0.00344478	0.518394	-0.0089765	0.00452706	-0.379865	0.191575
ebi-a-GCST90001453	GCST90277331	ukb-e-21001_EAS	0.393306	-0.225648	-0.194629	0.0439176	0.349388	0.111663	0.0128492	0.000630983	0.0187332	0.0691019	0.0476302	0.175695
ebi-a-GCST90001453	GCST90277331	ukb-e-23104_EAS	0.381677	-0.225648	-0.201398	0.045445	0.336232	0.119067	0.0128951	0.00042474	0.0201707	0.0707194	0.0528475	0.185286
ebi-a-GCST90001453	GCST90277413	ukb-e-23100_EAS	0.157157	0.104548	-0.156944	-0.0164082	0.173565	-0.104406	0.00610468	0.00719237	-0.0283734	-0.00444301	-0.180541	-0.0282711
ebi-a-GCST90001521	GCST90277280	ukb-e-23100_CSA	-0.0627237	0.321204	0.0610801	0.0196192	-0.0823429	-0.312787	0.0214828	0.36111	-0.022487	0.0617254	0.358509	-0.984083
ebi-a-GCST90001521	GCST90277320	ukb-e-23100_CSA	0.276188	0.167268	0.0610801	0.0102168	0.265971	0.0369921	0.00648116	0.114938	-0.0024863	0.0229199	-0.00900219	0.0829865
ebi-a-GCST90001537	GCST90277331	ukb-e-21001_EAS	0.393306	-0.142848	0.13248	-0.0189245	0.41223	-0.0481166	0.00591758	0.00138376	-0.030523	-0.00732607	-0.0776063	-0.0186269
ebi-a-GCST90001558	GCST90277355	ukb-e-23100_CSA	-0.0748668	0.130547	-0.0435771	-0.00568884	-0.0691779	0.0759862	0.00309632	0.0661668	-0.0117576	0.000379944	0.157047	-0.00507493
ebi-a-GCST90001566	GCST90277257	ukb-a-265	0.0236308	0.0947475	0.00999903	0.000947384	0.0226834	0.0400911	0.00193151	0.623788	-0.00283837	0.00473314	-0.120113	0.200295
ebi-a-GCST90001573	GCST90277299	ukb-e-21001_AFR	0.130486	0.187076	0.173295	0.0324193	0.0980668	0.24845	0.00705506	4.32362e-06	0.0185914	0.0462473	0.142478	0.354423
ebi-a-GCST90001573	GCST90277299	ukb-e-23104_AFR	0.146082	0.187076	0.176478	0.0330148	0.113067	0.226002	0.00708089	3.12366e-06	0.0191362	0.0468933	0.130997	0.321007
ebi-a-GCST90001584	GCST90277373	ukb-e-21001_AFR	0.208801	0.130481	-0.165046	-0.0215353	0.230336	-0.103138	0.00639654	0.000760718	-0.0340725	-0.00899805	-0.163182	-0.043094
ebi-a-GCST90001584	GCST90277373	ukb-e-23104_AFR	0.213341	0.130481	-0.17673	-0.0230599	0.236401	-0.108089	0.00649416	0.000383962	-0.0357885	-0.0103314	-0.167752	-0.0484265
ebi-a-GCST90001591	GCST90277279	ukb-e-23099_CSA	0.0941177	0.141064	-0.0433214	-0.0061111	0.100229	-0.0649304	0.00485612	0.208235	-0.0156291	0.00340689	-0.166059	0.0361982
ebi-a-GCST90001596	GCST90277355	ukb-e-23099_EAS	-0.225796	0.103043	-0.0965093	-0.00994463	-0.215851	0.0440426	0.00313699	0.00152377	-0.0160931	-0.00379613	0.0712729	0.0168122
ebi-a-GCST90001596	GCST90277355	ukb-e-23100_EAS	-0.275916	0.103043	-0.118183	-0.012178	-0.263738	0.0441365	0.0037202	0.00106231	-0.0194696	-0.00488641	0.0705633	0.0177097
ebi-a-GCST90001663	GCST90277354	ukb-e-23104_EAS	0.146436	0.186629	-0.15564	-0.029047	0.175483	-0.19836	0.0101659	0.00427259	-0.0489722	-0.00912187	-0.334427	-0.0622926
ebi-a-GCST90001663	GCST90277355	ukb-e-23099_EAS	-0.225796	0.174438	-0.105088	-0.0183313	-0.207465	0.0811854	0.00462221	7.31136e-05	-0.0273909	-0.00927178	0.121308	0.0410627
ebi-a-GCST90001663	GCST90277355	ukb-e-23100_EAS	-0.275916	0.174438	-0.138966	-0.024241	-0.251676	0.0878562	0.00553867	1.20502e-05	-0.0350968	-0.0133852	0.127201	0.0485117
ebi-a-GCST90001707	GCST90277280	ukb-e-23099_AFR	0.0928239	0.328206	-0.0364872	-0.0119753	0.104799	-0.129011	0.0190339	0.529246	-0.0492818	0.0253312	-0.530917	0.272895
ebi-a-GCST90001753	GCST90277321	ukb-e-23099_EAS	-0.169319	0.115262	0.104449	0.012039	-0.181358	-0.0711027	0.00339812	0.000395827	0.00537871	0.0186993	-0.0317668	-0.110439
ebi-a-GCST90001790	GCST90277257	ukb-b-19393	-0.0295474	0.117387	0.00909263	0.00106736	-0.0306148	-0.0361236	0.00316295	0.735773	-0.00513203	0.00726675	0.173688	-0.245935
ebi-a-GCST90001790	GCST90277257	ukb-b-2303	-0.0297129	0.117387	0.00588035	0.000690279	-0.0304032	-0.0232316	0.00316295	0.827243	-0.00550911	0.00688967	0.185411	-0.231875
ebi-a-GCST90001790	GCST90277257	ukb-b-8909	-0.0233519	0.117387	0.00610041	0.000716112	-0.024068	-0.0306662	0.00316295	0.820885	-0.00548327	0.00691549	0.234811	-0.296143
ebi-a-GCST90001795	GCST90277257	ukb-a-264	0.0205317	0.118538	0.00774972	0.000918633	0.019613	0.0447423	0.00337339	0.785378	-0.00569321	0.00753048	-0.277289	0.366774
ebi-a-GCST90001795	GCST90277257	ukb-a-265	0.0236308	0.118538	0.00982645	0.0011648	0.022466	0.0492918	0.00337342	0.729877	-0.00544709	0.0077767	-0.230509	0.329092
ebi-a-GCST90001795	GCST90277257	ukb-b-2303	-0.0297129	0.118538	-0.00692459	-0.000820824	-0.0288921	0.0276252	0.00337339	0.807755	-0.00743267	0.00579102	0.250149	-0.194899
ebi-a-GCST90001795	GCST90277279	ukb-e-23099_CSA	0.0941177	0.150697	0.0354656	0.00534455	0.0887731	0.0567858	0.00492307	0.27765	-0.00430467	0.0149938	-0.0457371	0.159309
ebi-a-GCST90001795	GCST90277343	ukb-e-21001_CSA	-0.295254	0.163315	0.0573411	0.00936466	-0.304619	-0.0317173	0.0061838	0.129928	-0.0027556	0.0214849	0.00933297	-0.0727675
ebi-a-GCST90001795	GCST90277343	ukb-e-23099_CSA	-0.135038	0.163315	0.0354656	0.00579207	-0.14083	-0.042892	0.00615768	0.346898	-0.00627699	0.0178611	0.046483	-0.132267
ebi-a-GCST90001795	GCST90277343	ukb-e-23100_CSA	-0.179313	0.163315	0.0472951	0.00772401	-0.187037	-0.0430756	0.00617202	0.210768	-0.00437315	0.0198212	0.0243883	-0.110539
ebi-a-GCST90001795	GCST90277343	ukb-e-23104_CSA	-0.249773	0.163315	0.0617677	0.0100876	-0.259861	-0.040387	0.00619957	0.103707	-0.00206357	0.0222387	0.00826179	-0.0890358
ebi-a-GCST90001799	GCST90277257	ukb-e-21001_EAS	0.197778	0.29015	0.191098	0.055447	0.142331	0.28035	0.0117044	2.16604e-06	0.0325064	0.0783876	0.164358	0.396342
ebi-a-GCST90001799	GCST90277257	ukb-e-23104_EAS	0.200096	0.29015	0.19961	0.0579169	0.142179	0.289446	0.0117433	8.14218e-07	0.0349001	0.0809337	0.174417	0.404475
ebi-a-GCST90001850	GCST90277257	ukb-a-264	0.0205317	-0.460142	0.00902295	-0.00415184	0.0246835	-0.202217	0.0396492	0.916602	-0.0818642	0.0735606	-3.98722	3.58279
ebi-a-GCST90001850	GCST90277257	ukb-a-265	0.0236308	-0.460142	0.0118977	-0.00547465	0.0291054	-0.231675	0.0396492	0.890179	-0.0831871	0.0722378	-3.52029	3.05694
ebi-a-GCST90001850	GCST90277257	ukb-b-19393	-0.0295474	-0.460142	-0.00846834	0.00389664	-0.0334441	-0.131877	0.0396492	0.921712	-0.0738158	0.081609	2.49821	-2.76197
ebi-a-GCST90001850	GCST90277257	ukb-b-2303	-0.0297129	-0.460142	-0.00806521	0.00371114	-0.0334241	-0.1249	0.0396492	0.925427	-0.0740013	0.0814235	2.49054	-2.74034
ebi-a-GCST90001850	GCST90277257	ukb-b-8909	-0.0233519	-0.460142	-0.00674193	0.00310224	-0.0264541	-0.132848	0.0396492	0.937635	-0.0746102	0.0808146	3.19504	-3.46074
ebi-a-GCST90001864	GCST90277257	ukb-a-264	0.0205317	-0.24591	-0.00696149	0.0017119	0.0188198	0.0833785	0.0135786	0.899674	-0.0249021	0.0283259	-1.21286	1.37962
ebi-a-GCST90001864	GCST90277257	ukb-e-21001_EAS	0.197778	-0.24591	0.104734	-0.025755	0.223533	-0.130222	0.0138002	0.0620023	-0.0528034	0.00129336	-0.266984	0.00653946
ebi-a-GCST90001864	GCST90277257	ukb-e-23104_EAS	0.200096	-0.24591	0.107038	-0.0263216	0.226417	-0.131545	0.0138046	0.0565555	-0.0533786	0.000735369	-0.266765	0.00367508
ebi-a-GCST90001927	GCST90277299	ukb-e-21001_AFR	0.130486	-0.145896	-0.112322	0.0163874	0.114099	0.125587	0.0055029	0.00290181	0.00560169	0.0271731	0.0429294	0.208245
ebi-a-GCST90001927	GCST90277299	ukb-e-23104_AFR	0.146082	-0.145896	-0.107916	0.0157445	0.130337	0.107779	0.00551611	0.00431355	0.00493291	0.0265561	0.0337681	0.181789
ebi-a-GCST90001936	GCST90277280	ukb-e-21001_AFR	0.0972747	-0.122489	0.234622	-0.0287386	0.126013	-0.295438	0.0107366	0.00743542	-0.0497824	-0.0076948	-0.511771	-0.0791038
ebi-a-GCST90001936	GCST90277280	ukb-e-23099_AFR	0.0928239	-0.122489	0.166505	-0.020395	0.113219	-0.219717	0.00574942	0.00038919	-0.0316638	-0.0091261	-0.341117	-0.0983163
ebi-a-GCST90001936	GCST90277280	ukb-e-23100_AFR	0.113656	-0.122489	0.245386	-0.030057	0.143713	-0.264456	0.00817797	0.000237514	-0.0460858	-0.0140282	-0.405486	-0.123427
ebi-a-GCST90001936	GCST90277280	ukb-e-23104_AFR	0.0974467	-0.122489	0.246027	-0.0301356	0.127582	-0.309252	0.0106749	0.00475723	-0.0510584	-0.00921275	-0.523962	-0.0945414
ebi-a-GCST90001937	GCST90277257	ukb-e-21001_EAS	0.197778	0.123416	0.17714	0.0218619	0.175916	0.110538	0.00787803	0.00551945	0.00642093	0.0373028	0.0324654	0.18861
ebi-a-GCST90001937	GCST90277257	ukb-e-23104_EAS	0.200096	0.123416	0.182544	0.0225287	0.177567	0.11259	0.00786952	0.00419939	0.00710447	0.037953	0.0355053	0.189674
ebi-a-GCST90001992	GCST90277264	ukb-e-23100_CSA	0.095297	-0.113977	0.0510379	-0.00581714	0.101114	-0.0610422	0.00272718	0.0329226	-0.0111624	-0.000471871	-0.117133	-0.00495158
ebi-a-GCST90001992	GCST90277264	ukb-e-23099_CSA	0.0785991	-0.113977	0.0457101	-0.0052099	0.083809	-0.0662845	0.00268306	0.0521648	-0.0104687	4.89097e-05	-0.133191	0.000622267
ebi-a-GCST90001992	GCST90277343	ukb-e-21001_CSA	-0.295254	0.192938	0.0571643	0.0110291	-0.306283	-0.0373548	0.00436613	0.0115347	0.00247153	0.0195868	-0.00837087	-0.0663386
ebi-a-GCST90001992	GCST90277343	ukb-e-23104_CSA	-0.249773	0.192938	0.0618977	0.0119424	-0.261715	-0.047813	0.00436374	0.00620529	0.00338946	0.0204953	-0.0135702	-0.0820558
ebi-a-GCST90001992	GCST90277343	ukb-e-23099_CSA	-0.135038	0.192938	0.0457101	0.0088192	-0.143858	-0.0653088	0.00431956	0.0411822	0.000352867	0.0172855	-0.00261308	-0.128005
ebi-a-GCST90001992	GCST90277343	ukb-e-23100_CSA	-0.179313	0.192938	0.0510379	0.00984713	-0.18916	-0.0549159	0.0043471	0.0234992	0.00132682	0.0183674	-0.00739948	-0.102432
ebi-a-GCST90001994	GCST90277257	ukb-b-2303	-0.0297129	0.363494	0.00505926	0.00183901	-0.0315519	-0.0618927	0.0271911	0.946078	-0.0514554	0.0551335	1.73175	-1.85554
ebi-a-GCST90002020	GCST90277264	ukb-e-23099_CSA	0.0785991	0.155102	-0.0434514	-0.00673942	0.0853385	-0.0857442	0.00586222	0.250294	-0.0182294	0.00475053	-0.231929	0.06044
ebi-a-GCST90002020	GCST90277264	ukb-e-23100_CSA	0.095297	0.155102	-0.0619985	-0.00961611	0.104913	-0.100907	0.00587179	0.101489	-0.0211248	0.0018926	-0.221673	0.01986
ebi-a-GCST90002050	GCST90277373	ukb-e-21001_AFR	0.208801	-0.192935	0.0976447	-0.0188391	0.22764	-0.0902252	0.00864732	0.0293609	-0.0357879	-0.00189036	-0.171397	-0.0090534
ebi-a-GCST90002050	GCST90277373	ukb-e-23104_AFR	0.213341	-0.192935	0.0971168	-0.0187373	0.232078	-0.0878278	0.00865437	0.0303828	-0.0356998	-0.00177469	-0.167337	-0.00831857
ebi-a-GCST90002055	GCST90277257	ukb-b-19393	-0.0295474	0.231988	0.0134448	0.00311903	-0.0326665	-0.10556	0.00849434	0.713478	-0.0135299	0.0197679	0.457904	-0.669024
ebi-a-GCST90002055	GCST90277257	ukb-b-2303	-0.0297129	0.231988	0.0123729	0.00287037	-0.0325833	-0.0966035	0.00849436	0.735427	-0.0137786	0.0195193	0.463723	-0.65693
ebi-a-GCST90002055	GCST90277257	ukb-b-8909	-0.0233519	0.231988	0.00807899	0.00187423	-0.0252261	-0.0802604	0.00849432	0.825369	-0.0147746	0.0185231	0.632697	-0.793217
ebi-a-GCST90002057	GCST90277257	ukb-b-8909	-0.0233519	0.151119	0.00714832	0.00108025	-0.0244321	-0.0462595	0.00553124	0.845159	-0.00976098	0.0119215	0.417996	-0.510515
ebi-a-GCST90002057	GCST90277257	ukb-e-23104_EAS	0.200096	0.151119	0.378167	0.0571481	0.142948	0.285604	0.0109878	1.98184e-07	0.035612	0.0786843	0.177975	0.393233
ebi-a-GCST90002057	GCST90277257	ukb-e-21001_EAS	0.197778	0.151119	0.382126	0.0577465	0.140031	0.291977	0.0109056	1.18926e-07	0.0363716	0.0791214	0.183901	0.400052
ebi-a-GCST90002057	GCST90277413	ukb-e-23099_EAS	0.132342	-0.109811	0.197472	-0.0216846	0.154026	-0.163853	0.00600186	0.000302709	-0.0334482	-0.0099209	-0.252741	-0.0749643
ebi-a-GCST90002057	GCST90277413	ukb-e-23100_EAS	0.157157	-0.109811	0.295057	-0.0324005	0.189557	-0.206166	0.00866355	0.000184123	-0.049381	-0.0154199	-0.314215	-0.0981178
ebi-a-GCST90002059	GCST90277264	ukb-e-23099_CSA	0.0785991	-0.282794	-0.0406043	0.0114827	0.0671164	0.146092	0.0190557	0.546785	-0.0258665	0.0488318	-0.329094	0.621277
ebi-a-GCST90002070	GCST90277413	ukb-e-23099_EAS	0.132342	-0.115856	-0.0643847	0.00745933	0.124882	0.0563642	0.0029894	0.0125866	0.0016001	0.0133186	0.0120907	0.100638
ebi-a-GCST90002070	GCST90277413	ukb-e-23100_EAS	0.157157	-0.115856	-0.0749214	0.00868007	0.148477	0.0552318	0.00308151	0.00485011	0.00264031	0.0147198	0.0168005	0.0936632
ebi-a-GCST90002095	GCST90277257	ukb-b-2303	-0.0297129	0.216264	-0.00574078	-0.00124153	-0.0284714	0.0417841	0.00945307	0.89551	-0.0197695	0.0172865	0.665352	-0.581784
ebi-a-GCST90002095	GCST90277257	ukb-b-8909	-0.0233519	0.216264	-0.00496677	-0.00107414	-0.0222777	0.0459979	0.00945307	0.909532	-0.0196021	0.0174539	0.839426	-0.74743
ebi-a-GCST90002098	GCST90277320	ukb-e-23100_EAS	0.318436	-0.247398	0.0907036	-0.0224399	0.340876	-0.0704692	0.0137449	0.102552	-0.0493798	0.0045	-0.15507	0.0141316
	GCST90277321	ukb-b-15541	0.0029724			-0.00018001	0.00315241	-0.0605605	0.00074635	0.80941	-0.00164286	0.00128284	-0.552704	0.431583
	GCST90277280	ukb-e-23100_CSA	-0.0627237			0.00935983	-0.0720836	-0.149223	0.00354355	0.00825707	0.00241448	0.0163052	-0.0384939	-0.259952
	GCST90277321	ukb-e-23100_CSA	-0.169319			0.00566615	-0.174985	-0.0334644	0.00157841	0.000330954	0.00257247	0.00875984	-0.015193	-0.0517358
	GCST90277343	ukb-e-23100_CSA	-0.179313			0.00585054	-0.185164	-0.0326275	0.00155126	0.00016228	0.00281008	0.00889101	-0.0156714	-0.0495837
	GCST90277343	ukb-e-23104_CSA	-0.249773			0.00611717	-0.25589	-0.0244909	0.00169461	0.000306466	0.00279573	0.00943862	-0.0111931	-0.0377888
	GCST90277321	ukb-b-15541	0.0029724			-0.000116124	0.00308852	-0.0390675	0.000768847	0.879947	-0.00162306	0.00139082	-0.546046	0.467911
	GCST90277321	ukb-e-23100_CSA	-0.169319			0.00733529	-0.176654	-0.0433224	0.00428789	0.0871368	-0.00106898	0.0157396	0.00631341	-0.0929581
	GCST90277321	ukb-b-15541	0.0029724			0.000411535	0.00256086	0.138452	0.00106459	0.699077	-0.00167506	0.00249813	-0.563539	0.840444
	GCST90277298	ukb-e-23104_EAS	0.0941851			0.0215345	0.0726506	0.22864	0.010094	0.0328923	0.00175025	0.0413187	0.018583	0.438697
	GCST90277354	ukb-e-23104_EAS	0.146436			0.0185051	0.127931	0.12637	0.0101708	0.0688461	-0.00142973	0.0384399	-0.00976351	0.262503
	GCST90277413	ukb-e-23099_EAS	0.132342			0.0132661	0.119076	0.100241	0.00554241	0.0166858	0.00240296	0.0241292	0.0181573	0.182325
	GCST90277413	ukb-e-23100_EAS	0.157157			0.0164893	0.140668	0.104922	0.00962933	0.0868226	-0.0023842	0.0353628	-0.0151708	0.225016

## Sheet: metabolites
Supplementary Table 6. Step-specific MR estimates for each mediation path.
Immune cell ID	Metabolite ID	Outcome ID	Beta coefficient for Metabolite → Obesity (total effect)	Beta coefficient for Metabolite → Immune cell (Exposure → Mediator)	Beta coefficient for Immune cell → Obesity (Mediator → Outcome)	Indirect (mediation) effect	Direct effect	Proportion mediated	se	P	lci	uci	lci_p	uci_p
ebi-a-GCST90001391	GCST90200863	ukb-a-248	0.0364271	-0.16331	0.0184033	-0.00300544	0.0394325	-0.0825057	0.00362808	0.407454	-0.0101165	0.0041056	-0.277719	0.112707
ebi-a-GCST90001398	GCST90200280	ukb-a-248	0.0149942	0.103274	-0.0135518	-0.00139954	0.0163938	-0.0933387	0.00176923	0.428917	-0.00486723	0.00206815	-0.324607	0.137929
ebi-a-GCST90001402	GCST90200863	ukb-a-248	0.0364271	0.172301	-0.0182176	-0.00313892	0.039566	-0.0861698	0.00373139	0.400225	-0.0104524	0.00417461	-0.286942	0.114602
ebi-a-GCST90001412	GCST90200182	ukb-e-23099_CSA	0.0682194	-0.153269	-0.0770148	0.011804	0.0564154	0.173029	0.00578337	0.0412491	0.000468554	0.0231393	0.00686834	0.33919
ebi-a-GCST90001415	GCST90199863	ukb-b-19393	-0.0175734	0.120874	0.00636256	0.000769071	-0.0183425	-0.0437632	0.00311154	0.804779	-0.00532955	0.00686769	0.303273	-0.390799
ebi-a-GCST90001416	GCST90199863	ukb-a-264	0.0199357	0.115755	0.00385445	0.000446173	0.0194895	0.0223806	0.00297213	0.880671	-0.0053792	0.00627155	-0.269827	0.314589
ebi-a-GCST90001416	GCST90199863	ukb-b-8909	-0.015357	0.115755	-0.00320667	-0.00037119	-0.0149858	0.0241707	0.00297213	0.900611	-0.00619657	0.00545419	0.4035	-0.355159
ebi-a-GCST90001417	GCST90199863	ukb-a-248	0.0248635	-0.126899	-0.0148788	0.0018881	0.0229754	0.0759388	0.00302825	0.532959	-0.00404728	0.00782348	-0.16278	0.314658
ebi-a-GCST90001417	GCST90199863	ukb-a-265	0.0213864	-0.126899	-0.015715	0.00199421	0.0193922	0.0932463	0.00302823	0.510192	-0.00394113	0.00792954	-0.184282	0.370774
ebi-a-GCST90001417	GCST90199863	ukb-a-264	0.0199357	-0.126899	-0.0118162	0.00149946	0.0184363	0.0752147	0.00302818	0.620481	-0.00443577	0.00743469	-0.222504	0.372933
ebi-a-GCST90001417	GCST90200863	ukb-a-248	0.0364271	0.155041	-0.0148788	-0.00230683	0.0387339	-0.0633274	0.00437598	0.598084	-0.0108838	0.00627009	-0.298782	0.172127
ebi-a-GCST90001437	GCST90199863	ukb-a-248	0.0248635	0.112952	0.0171293	0.00193479	0.0229287	0.0778166	0.00302618	0.522595	-0.00399653	0.00786611	-0.160739	0.316372
ebi-a-GCST90001437	GCST90199863	ukb-b-2303	-0.0226651	0.112952	-0.0116445	-0.00131526	-0.0213498	0.0580303	0.00302596	0.663809	-0.00724614	0.00461561	0.319705	-0.203644
ebi-a-GCST90001437	GCST90200107	ukb-b-2303	-0.0312111	0.232723	-0.0116445	-0.00270993	-0.0285012	0.0868257	0.0113118	0.810666	-0.024881	0.0194611	0.797183	-0.623532
ebi-a-GCST90001437	GCST90200863	ukb-b-2303	-0.0314611	-0.172693	-0.0116445	0.00201091	-0.033472	-0.0639174	0.00366593	0.583321	-0.00517431	0.00919613	0.164467	-0.292302
ebi-a-GCST90001437	GCST90200863	ukb-a-248	0.0364271	-0.172693	0.0171293	-0.00295811	0.0393852	-0.0812063	0.00366612	0.419736	-0.0101437	0.00422748	-0.278466	0.116053
ebi-a-GCST90001440	GCST90200856	ukb-e-23099_MID	-0.327789	-0.143351	-0.107026	0.0153423	-0.343132	-0.0468054	0.00469419	0.0010817	0.00614172	0.0245429	-0.0187368	-0.0748741
ebi-a-GCST90001445	GCST90199871	ukb-a-265	-0.0428928	-0.136428	-0.0261282	0.00356461	-0.0464574	-0.0831051	0.00382193	0.350989	-0.00392637	0.0110556	0.0915392	-0.257749
ebi-a-GCST90001448	GCST90200968	ukb-b-19393	-0.0409374	0.112746	0.00838734	0.000945635	-0.041883	-0.0230996	0.00246152	0.700855	-0.00387895	0.00577022	0.0947532	-0.140952
ebi-a-GCST90001448	GCST90200968	ukb-b-8909	-0.0276313	0.112746	0.00615606	0.000694068	-0.0283254	-0.0251189	0.00246147	0.777964	-0.00413042	0.00551856	0.149483	-0.199721
ebi-a-GCST90001448	GCST90201000	ukb-b-19393	0.0196217	0.127885	0.00838734	0.00107261	0.0185491	0.0546646	0.00282277	0.703956	-0.00446001	0.00660523	-0.2273	0.33663
ebi-a-GCST90001451	GCST90199886	ukb-a-248	-0.0330925	0.092357	0.011816	0.00109129	-0.0341838	-0.032977	0.00198576	0.582622	-0.00280079	0.00498337	0.0846352	-0.150589
ebi-a-GCST90001451	GCST90199886	ukb-a-265	-0.0191036	0.092357	0.0115493	0.00106666	-0.0201703	-0.0558354	0.00198574	0.591157	-0.00282538	0.0049587	0.147898	-0.259568
ebi-a-GCST90001464	GCST90199879	ukb-b-15541	-0.00181896	-0.231944	-0.00198285	0.000459911	-0.00227887	-0.252843	0.00407688	0.910182	-0.00753078	0.0084506	4.14016	-4.64585
ebi-a-GCST90001464	GCST90200775	ukb-b-15541	0.00256995	-0.154388	-0.00198285	0.000306129	0.00226382	0.119119	0.00491122	0.950298	-0.00931987	0.00993213	-3.62648	3.86472
ebi-a-GCST90001472	GCST90199871	ukb-a-264	-0.0327153	-0.141422	0.00691721	-0.000978246	-0.0317371	0.0299018	0.00381405	0.797577	-0.00845379	0.0064973	0.258405	-0.198601
ebi-a-GCST90001472	GCST90199879	ukb-a-264	0.0306973	-0.218808	0.00691721	-0.00151354	0.0322109	-0.0493053	0.004447	0.733592	-0.0102297	0.00720258	-0.333243	0.234632
ebi-a-GCST90001477	GCST90200740	ukb-a-248	-0.027238	0.105114	0.00654144	0.000687594	-0.0279256	-0.0252439	0.00230605	0.765574	-0.00383227	0.00520746	0.140696	-0.191183
ebi-a-GCST90001485	GCST90199879	ukb-a-265	0.0411304	0.137101	-0.00315703	-0.000432831	0.0415632	-0.0105234	0.00370157	0.906914	-0.0076879	0.00682224	-0.186915	0.165869
ebi-a-GCST90001500	GCST90200393	ukb-e-21001_AFR	0.0754415	0.181059	-0.107929	-0.0195415	0.094983	-0.259028	0.00799263	0.0144876	-0.0352071	-0.00387595	-0.46668	-0.0513769
ebi-a-GCST90001500	GCST90200393	ukb-e-23104_AFR	0.0730305	0.181059	-0.105126	-0.019034	0.0920645	-0.260631	0.00801129	0.0175062	-0.0347362	-0.0033319	-0.475639	-0.0456235
ebi-a-GCST90001502	GCST90200174	ukb-a-265	-0.0162255	0.0979155	0.00413784	0.000405158	-0.0166306	-0.0249705	0.00226466	0.858012	-0.00403357	0.00484388	0.248595	-0.298536
ebi-a-GCST90001508	GCST90200174	ukb-e-23104_EAS	-0.160959	-0.105825	0.14218	-0.0150462	-0.145913	0.0934785	0.00395864	0.000144198	-0.0228051	-0.00728728	0.141683	0.0452741
ebi-a-GCST90001508	GCST90200174	ukb-e-21001_EAS	-0.156509	-0.105825	0.140164	-0.0148328	-0.141677	0.0947724	0.00394383	0.000169232	-0.0225627	-0.00710286	0.144162	0.045383
ebi-a-GCST90001515	GCST90200968	ukb-e-23100_MID	-0.380043	0.120725	-0.079606	-0.00961044	-0.370433	0.0252877	0.00407023	0.0182181	-0.0175881	-0.00163279	0.0462791	0.00429633
ebi-a-GCST90001530	GCST90199781	ukb-a-248	-0.0196929	0.121916	-0.0103196	-0.00125813	-0.0184348	0.0638871	0.00272247	0.643991	-0.00659417	0.00407792	0.33485	-0.207075
ebi-a-GCST90001530	GCST90199781	ukb-b-19393	0.0174174	0.121916	0.00827431	0.00100877	0.0164087	0.0579174	0.00272242	0.710978	-0.00432716	0.00634471	-0.248439	0.364273
ebi-a-GCST90001530	GCST90199781	ukb-a-265	-0.0120678	0.121916	-0.00897794	-0.00109456	-0.0109732	0.0907005	0.00272246	0.687649	-0.00643057	0.00424146	0.53287	-0.351469
ebi-a-GCST90001530	GCST90199781	ukb-b-2303	0.0266116	0.121916	0.0115152	0.00140389	0.0252077	0.0527547	0.00272242	0.606081	-0.00393206	0.00673983	-0.147757	0.253267
ebi-a-GCST90001530	GCST90200280	ukb-a-248	0.0149942	0.137308	-0.0103196	-0.00141697	0.0164112	-0.0945009	0.00324693	0.662545	-0.00778095	0.00494701	-0.518929	0.329928
ebi-a-GCST90001530	GCST90200773	ukb-b-2303	0.0267717	0.182195	0.0115152	0.00209801	0.0246737	0.0783664	0.00771377	0.785636	-0.013021	0.017217	-0.486371	0.643104
ebi-a-GCST90001530	GCST90200773	ukb-a-248	-0.0263787	0.182195	-0.0103196	-0.00188018	-0.0244985	0.0712765	0.00771379	0.80743	-0.0169992	0.0132389	0.64443	-0.501877
ebi-a-GCST90001530	GCST90200773	ukb-b-19393	0.0217447	0.182195	0.00827431	0.00150754	0.0202371	0.069329	0.00771377	0.845053	-0.0136115	0.0166265	-0.625967	0.764625
ebi-a-GCST90001530	GCST90200773	ukb-a-265	-0.0212185	0.182195	-0.00897794	-0.00163573	-0.0195827	0.0770902	0.00771379	0.832065	-0.0167548	0.0134833	0.789631	-0.635451
ebi-a-GCST90001531	GCST90199781	ukb-a-248	-0.0196929	0.142514	-0.00367457	-0.000523679	-0.0191693	0.0265922	0.00303234	0.862889	-0.00646707	0.00541971	0.328395	-0.275211
ebi-a-GCST90001531	GCST90199781	ukb-b-19393	0.0174174	0.142514	0.00427417	0.00060913	0.0168083	0.0349724	0.00303234	0.840794	-0.00533425	0.00655251	-0.30626	0.376204
ebi-a-GCST90001531	GCST90199781	ukb-b-2303	0.0266116	0.142514	0.00544454	0.000775924	0.0258357	0.0291574	0.00303234	0.798041	-0.00516746	0.00671931	-0.194181	0.252496
ebi-a-GCST90001531	GCST90199781	ukb-a-265	-0.0120678	0.142514	-0.00354306	-0.000504936	-0.0115629	0.0418416	0.00303234	0.86775	-0.00644832	0.00543845	0.534341	-0.450658
ebi-a-GCST90001531	GCST90200454	ukb-b-19393	-0.0201344	0.173811	0.00427417	0.000742898	-0.0208773	-0.0368971	0.00382123	0.845852	-0.00674671	0.00823251	0.335085	-0.408879
ebi-a-GCST90001531	GCST90200454	ukb-a-265	0.0333113	0.173811	-0.00354306	-0.000615823	0.0339271	-0.0184869	0.00382123	0.871969	-0.00810543	0.00687379	-0.243324	0.20635
ebi-a-GCST90001531	GCST90200454	ukb-a-248	0.0361666	0.173811	-0.00367457	-0.000638682	0.0368052	-0.0176594	0.00382123	0.86726	-0.00812829	0.00685093	-0.224746	0.189427
ebi-a-GCST90001531	GCST90200454	ukb-a-264	0.019776	0.173811	-0.00297395	-0.000516906	0.0202929	-0.0261381	0.00382123	0.892397	-0.00800652	0.0069727	-0.404861	0.352585
ebi-a-GCST90001531	GCST90200707	ukb-b-19393	0.0160822	0.10399	0.00427417	0.000444469	0.0156377	0.0276374	0.00277738	0.872856	-0.00499919	0.00588813	-0.310852	0.366127
ebi-a-GCST90001532	GCST90199781	ukb-a-248	-0.0196929	0.130533	-0.004727	-0.000617032	-0.0190759	0.0313326	0.00314933	0.844669	-0.00678971	0.00555565	0.344779	-0.282114
ebi-a-GCST90001532	GCST90199781	ukb-b-19393	0.0174174	0.130533	0.00306039	0.000399483	0.0170179	0.0229358	0.00314933	0.899061	-0.0057732	0.00657216	-0.331461	0.377333
ebi-a-GCST90001532	GCST90199781	ukb-b-2303	0.0266116	0.130533	0.00447285	0.000583856	0.0260277	0.0219399	0.00314933	0.852922	-0.00558882	0.00675653	-0.210015	0.253894
ebi-a-GCST90001532	GCST90199781	ukb-a-265	-0.0120678	0.130533	-0.00391469	-0.000510997	-0.0115568	0.0423439	0.00314933	0.871104	-0.00668368	0.00566168	0.553844	-0.469156
ebi-a-GCST90001532	GCST90200454	ukb-a-248	0.0361666	0.172872	-0.004727	-0.000817166	0.0369837	-0.0225945	0.00379457	0.829493	-0.00825452	0.00662019	-0.228236	0.183047
ebi-a-GCST90001532	GCST90200454	ukb-a-265	0.0333113	0.172872	-0.00391469	-0.000676739	0.033988	-0.0203156	0.00379457	0.858453	-0.0081141	0.00676062	-0.243584	0.202953
ebi-a-GCST90001532	GCST90200454	ukb-b-19393	-0.0201344	0.172872	0.00306039	0.000529055	-0.0206634	-0.0262763	0.00379457	0.889115	-0.0069083	0.00796641	0.34311	-0.395663
ebi-a-GCST90001532	GCST90200454	ukb-a-264	0.019776	0.172872	-0.0033597	-0.000580798	0.0203568	-0.0293689	0.00379457	0.878351	-0.00801815	0.00685656	-0.405449	0.346712
ebi-a-GCST90001533	GCST90200280	ukb-a-248	0.0149942	0.164606	-0.00750267	-0.00123498	0.0162292	-0.0823638	0.0031757	0.697361	-0.00745935	0.00498938	-0.497481	0.332754
ebi-a-GCST90001533	GCST90200863	ukb-b-2303	-0.0314611	-0.197821	0.00673092	-0.00133152	-0.0301295	0.0423227	0.00645094	0.836473	-0.0139754	0.0113123	0.444212	-0.359566
ebi-a-GCST90001533	GCST90200863	ukb-a-248	0.0364271	-0.197821	-0.00750267	0.00148419	0.0349429	0.040744	0.00645095	0.818036	-0.0111597	0.014128	-0.306357	0.387845
ebi-a-GCST90001534	GCST90200454	ukb-b-19393	-0.0201344	0.135542	-0.00581323	-0.000787937	-0.0193464	0.0391339	0.00264871	0.766101	-0.00597942	0.00440354	0.296976	-0.218708
ebi-a-GCST90001539	GCST90199863	ukb-b-19393	-0.0175734	0.157269	0.0179002	0.00281514	-0.0203886	-0.160193	0.00329213	0.392489	-0.00363743	0.00926771	0.206985	-0.52737
ebi-a-GCST90001539	GCST90199863	ukb-b-2303	-0.0226651	0.157269	0.0195353	0.0030723	-0.0257374	-0.135552	0.00329253	0.350763	-0.00338107	0.00952566	0.149175	-0.420279
ebi-a-GCST90001539	GCST90200838	ukb-b-19393	-0.0374001	-0.192558	0.0179002	-0.00344681	-0.0339533	0.0921604	0.00610195	0.572162	-0.0154066	0.00851301	0.411941	-0.22762
ebi-a-GCST90001540	GCST90200773	ukb-b-19393	0.0217447	-0.148762	-0.0110774	0.0016479	0.0200968	0.075784	0.00391969	0.674182	-0.0060347	0.0093305	-0.277525	0.429093
ebi-a-GCST90001540	GCST90200968	ukb-b-19393	-0.0409374	0.103787	-0.0110774	-0.0011497	-0.0397877	0.0280843	0.0018695	0.538571	-0.00481391	0.00251452	0.117592	-0.0614236
ebi-a-GCST90001540	GCST90200968	ukb-b-8909	-0.0276313	0.103787	-0.0106045	-0.00110061	-0.0265307	0.0398322	0.00186941	0.556029	-0.00476466	0.00256343	0.172437	-0.0927726
ebi-a-GCST90001547	GCST90199828	ukb-b-19393	-0.0240607	0.191806	-0.00363464	-0.000697148	-0.0233636	0.0289745	0.00402279	0.862416	-0.00858181	0.00718751	0.356673	-0.298724
ebi-a-GCST90001547	GCST90199863	ukb-b-19393	-0.0175734	-0.139274	-0.00363464	0.00050621	-0.0180797	-0.0288054	0.00297587	0.864928	-0.0053265	0.00633892	0.3031	-0.36071
ebi-a-GCST90001547	GCST90199863	ukb-a-265	0.0213864	-0.139274	-0.00413832	0.000576358	0.0208101	0.0269497	0.00297588	0.846429	-0.00525636	0.00640907	-0.24578	0.299679
ebi-a-GCST90001547	GCST90199863	ukb-a-264	0.0199357	-0.139274	-0.00392013	0.00054597	0.0193897	0.0273865	0.00297587	0.854433	-0.00528674	0.00637868	-0.26519	0.319963
ebi-a-GCST90001547	GCST90199863	ukb-b-8909	-0.015357	-0.139274	-0.00334064	0.000465263	-0.0158223	-0.0302964	0.00297587	0.875761	-0.00536745	0.00629798	0.349511	-0.410104
ebi-a-GCST90001547	GCST90200496	ukb-a-264	-0.0417329	0.174815	-0.00392013	-0.000685297	-0.0410476	0.016421	0.00525671	0.896277	-0.0109884	0.00961785	0.263304	-0.230462
ebi-a-GCST90001547	GCST90200496	ukb-b-19393	0.0518908	0.174815	-0.00363464	-0.00063539	0.0525262	-0.0122448	0.00525671	0.903792	-0.0109385	0.00966776	-0.210799	0.18631
ebi-a-GCST90001547	GCST90200496	ukb-a-265	-0.0572128	0.174815	-0.00413832	-0.00072344	-0.0564894	0.0126447	0.00525671	0.890539	-0.0110266	0.00957971	0.192729	-0.16744
ebi-a-GCST90001547	GCST90200977	ukb-e-23099_AFR	-0.0951211	0.133046	0.0617081	0.00821005	-0.103331	-0.0863115	0.00413376	0.0470228	0.000107871	0.0163122	-0.00113403	-0.171489
ebi-a-GCST90001552	GCST90200087	ukb-e-23100_EAS	-0.288336	0.113409	0.133126	0.0150977	-0.303433	-0.0523615	0.00455248	0.000911956	0.00617483	0.0240205	-0.0214154	-0.0833076
ebi-a-GCST90001555	GCST90200773	ukb-a-248	-0.0263787	0.116473	0.004454	0.000518768	-0.0268974	-0.0196662	0.00321874	0.871959	-0.00578997	0.0068275	0.219494	-0.258827
ebi-a-GCST90001560	GCST90199879	ukb-b-15541	-0.00181896	-0.11982	0.00186864	-0.0002239	-0.00159506	0.123092	0.00361916	0.95067	-0.00731746	0.00686966	4.02288	-3.7767
ebi-a-GCST90001566	GCST90200175	ukb-a-265	-0.040608	0.151623	0.00999903	0.00151609	-0.0421241	-0.0373347	0.0057031	0.790366	-0.00966199	0.0126942	0.237933	-0.312602
ebi-a-GCST90001570	GCST90200855	ukb-e-23100_AFR	0.181439	0.16091	-0.106026	-0.0170607	0.1985	-0.0940298	0.00483532	0.000418164	-0.0265379	-0.00758346	-0.146263	-0.0417962
ebi-a-GCST90001573	GCST90200855	ukb-e-23100_AFR	0.181439	-0.165182	0.181915	-0.0300491	0.211488	-0.165615	0.00577639	1.971e-07	-0.0413708	-0.0187274	-0.228015	-0.103216
ebi-a-GCST90001573	GCST90200855	ukb-e-23099_AFR	0.128967	-0.165182	0.140268	-0.0231698	0.152136	-0.179657	0.00468282	7.50486e-07	-0.0323481	-0.0139914	-0.250825	-0.108489
ebi-a-GCST90001577	GCST90199863	ukb-a-248	0.0248635	0.107264	0.0161394	0.00173118	0.0231323	0.0696274	0.00281416	0.538444	-0.00378457	0.00724693	-0.152214	0.291469
ebi-a-GCST90001577	GCST90199863	ukb-a-265	0.0213864	0.107264	0.015981	0.00171418	0.0196723	0.0801528	0.00281384	0.542393	-0.00380094	0.0072293	-0.177726	0.338032
ebi-a-GCST90001577	GCST90199863	ukb-a-264	0.0199357	0.107264	0.0132877	0.00142528	0.0185104	0.071494	0.00281366	0.612465	-0.0040895	0.00694007	-0.205134	0.348122
ebi-a-GCST90001577	GCST90200175	ukb-a-265	-0.040608	0.3326	0.015981	0.00531528	-0.0459233	-0.130892	0.0152646	0.727683	-0.0246034	0.0352339	0.605875	-0.867659
ebi-a-GCST90001577	GCST90200863	ukb-a-248	0.0364271	-0.176327	0.0161394	-0.00284583	0.0392729	-0.0781239	0.00341573	0.404758	-0.00954066	0.00384901	-0.261911	0.105663
ebi-a-GCST90001585	GCST90200415	ukb-e-23099_CSA	-0.0677421	0.133378	-0.0788578	-0.0105179	-0.0572242	0.155264	0.00281028	0.000182089	-0.016026	-0.00500974	0.236574	0.0739532
ebi-a-GCST90001596	GCST90200174	ukb-e-23104_EAS	-0.160959	0.098993	-0.137825	-0.0136437	-0.147315	0.0847651	0.0039296	0.000516528	-0.0213457	-0.00594169	0.132616	0.0369143
ebi-a-GCST90001596	GCST90200174	ukb-e-21001_EAS	-0.156509	0.098993	-0.140088	-0.0138677	-0.142642	0.0886065	0.00392389	0.000409033	-0.0215586	-0.00617693	0.137746	0.0394668
ebi-a-GCST90001603	GCST90199781	ukb-b-15541	0.00158347	0.0744505	0.002464	0.000183446	0.00140003	0.11585	0.00143407	0.898212	-0.00262732	0.00299422	-1.65921	1.89092
ebi-a-GCST90001603	GCST90199879	ukb-b-15541	-0.00181896	-0.140243	0.002464	-0.000345558	-0.0014734	0.189976	0.00353701	0.922172	-0.00727811	0.00658699	4.00125	-3.6213
ebi-a-GCST90001611	GCST90200182	ukb-e-23099_CSA	0.0682194	0.238903	0.0992606	0.0237136	0.0445058	0.347608	0.014383	0.0992043	-0.00447709	0.0519043	-0.0656279	0.760844
ebi-a-GCST90001621	GCST90200756	ukb-b-2303	0.0311504	0.141998	0.0135047	0.00191763	0.0292328	0.0615604	0.00450032	0.670027	-0.00690299	0.0107383	-0.221602	0.344722
ebi-a-GCST90001626	GCST90200900	ukb-b-19393	0.0198514	-0.116773	0.0118069	-0.00137873	0.0212301	-0.0694524	0.0030903	0.655492	-0.00743572	0.00467827	-0.37457	0.235665
ebi-a-GCST90001631	GCST90199858	ukb-b-8909	0.0128916	0.093821	-0.0057267	-0.000537284	0.0134289	-0.0416769	0.00198935	0.787098	-0.00443641	0.00336184	-0.34413	0.260776
ebi-a-GCST90001631	GCST90199863	ukb-b-8909	-0.015357	-0.126527	-0.0057267	0.000724584	-0.0160816	-0.0471826	0.00294313	0.805531	-0.00504395	0.00649312	0.328446	-0.422811
ebi-a-GCST90001631	GCST90200107	ukb-b-8909	-0.011708	0.125164	-0.0057267	-0.000716776	-0.0109912	0.0612212	0.00356556	0.840677	-0.00770528	0.00627172	0.658122	-0.535679
ebi-a-GCST90001636	GCST90200182	ukb-b-15541	-0.00179843	-0.203738	-0.00171199	0.000348799	-0.00214722	-0.193947	0.0102576	0.972874	-0.0197561	0.0204537	10.9852	-11.3731
ebi-a-GCST90001636	GCST90200900	ukb-b-19393	0.0198514	-0.253877	-0.017194	0.00436515	0.0154862	0.219891	0.0166752	0.793495	-0.0283183	0.0370485	-1.42651	1.8663
ebi-a-GCST90001642	GCST90199719	ukb-a-265	0.0196594	-0.105189	0.010525	-0.00110711	0.0207665	-0.0563147	0.00204651	0.588523	-0.00511827	0.00290404	-0.260347	0.147718
ebi-a-GCST90001652	GCST90199828	ukb-b-19393	-0.0240607	-0.139664	-0.00677635	0.000946411	-0.0250071	-0.0393343	0.00414786	0.819515	-0.0071834	0.00907622	0.298553	-0.377222
ebi-a-GCST90001652	GCST90199879	ukb-a-265	0.0411304	0.147674	0.00713112	0.00105308	0.0400773	0.0256034	0.00456976	0.817746	-0.00790364	0.0100098	-0.192161	0.243367
ebi-a-GCST90001652	GCST90200756	ukb-b-19393	0.0192342	0.155335	-0.00677635	-0.00105261	0.0202868	-0.0547258	0.0046945	0.822585	-0.0102538	0.00814862	-0.533104	0.423653
ebi-a-GCST90001652	GCST90200756	ukb-b-2303	0.0311504	0.155335	-0.00917995	-0.00142597	0.0325764	-0.0457768	0.00469451	0.761317	-0.0106272	0.00777528	-0.341158	0.249604
ebi-a-GCST90001652	GCST90200856	ukb-a-265	-0.0238837	-0.151759	0.00713112	-0.00108221	-0.0228015	0.0453117	0.00373207	0.771834	-0.00839706	0.00623264	0.351581	-0.260957
ebi-a-GCST90001661	GCST90200496	ukb-a-248	-0.0492594	-0.196835	0.0109018	-0.00214586	-0.0471135	0.0435624	0.00764185	0.778861	-0.0171239	0.0128322	0.347627	-0.260502
ebi-a-GCST90001661	GCST90200496	ukb-a-265	-0.0572128	-0.196835	0.0118697	-0.00233636	-0.0548765	0.0408363	0.00764184	0.759808	-0.0173144	0.0126416	0.302631	-0.220958
ebi-a-GCST90001661	GCST90200496	ukb-b-19393	0.0518908	-0.196835	-0.0128273	0.00252487	0.0493659	0.0486573	0.00764184	0.741097	-0.0124531	0.0175029	-0.239987	0.337302
ebi-a-GCST90001661	GCST90200496	ukb-a-264	-0.0417329	-0.196835	0.00794079	-0.00156302	-0.0401699	0.037453	0.00764184	0.837935	-0.016541	0.013415	0.396354	-0.321448
ebi-a-GCST90001663	GCST90200174	ukb-e-23104_EAS	-0.160959	0.106511	-0.15564	-0.0165774	-0.144382	0.102991	0.00548809	0.00252263	-0.0273341	-0.00582074	0.16982	0.0361629
ebi-a-GCST90001663	GCST90200174	ukb-e-21001_EAS	-0.156509	0.106511	-0.149681	-0.0159427	-0.140567	0.101864	0.0054535	0.0034625	-0.0266316	-0.00525382	0.170159	0.0335687
ebi-a-GCST90001669	GCST90200393	ukb-e-21001_AFR	0.0754415	0.160887	0.0590774	0.0095048	0.0659367	0.125989	0.00408723	0.0200458	0.00149384	0.0175158	0.0198013	0.232177
ebi-a-GCST90001669	GCST90200393	ukb-e-23099_AFR	0.0683304	0.160887	0.0395618	0.00636499	0.0619654	0.0931501	0.00406031	0.116972	-0.00159321	0.0143232	-0.0233163	0.209617
ebi-a-GCST90001669	GCST90200393	ukb-e-23104_AFR	0.0730305	0.160887	0.0614592	0.00988802	0.0631425	0.135396	0.00408969	0.0156151	0.00187222	0.0179038	0.0256362	0.245155
ebi-a-GCST90001669	GCST90200393	ukb-e-23100_AFR	0.0860212	0.160887	0.0630628	0.010146	0.0758752	0.117948	0.00408747	0.0130565	0.00213458	0.0181574	0.0248146	0.211081
ebi-a-GCST90001677	GCST90199863	ukb-b-19393	-0.0175734	0.118497	-0.0136667	-0.00161946	-0.015954	0.0921539	0.00351389	0.644889	-0.0085067	0.00526777	0.484065	-0.299758
ebi-a-GCST90001677	GCST90199863	ukb-b-8909	-0.015357	0.118497	-0.00976083	-0.00115663	-0.0142004	0.0753159	0.00351374	0.742025	-0.00804356	0.00573031	0.523771	-0.373139
ebi-a-GCST90001677	GCST90199863	ukb-a-264	0.0199357	0.118497	0.0133515	0.00158211	0.0183536	0.0793606	0.00351372	0.652518	-0.00530477	0.00846899	-0.266094	0.424815
ebi-a-GCST90001677	GCST90199863	ukb-a-265	0.0213864	0.118497	0.0186999	0.00221588	0.0191706	0.103612	0.00351385	0.528293	-0.00467126	0.00910303	-0.218421	0.425645
ebi-a-GCST90001677	GCST90200838	ukb-b-19393	-0.0374001	-0.159152	-0.0136667	0.00217508	-0.0395752	-0.058157	0.00459105	0.635667	-0.00682337	0.0111735	0.182442	-0.298756
ebi-a-GCST90001677	GCST90200968	ukb-b-8909	-0.0276313	0.0954644	-0.00976083	-0.000931812	-0.0266995	0.0337231	0.00213657	0.662746	-0.00511949	0.00325587	0.185279	-0.117833
ebi-a-GCST90001677	GCST90200968	ukb-b-19393	-0.0409374	0.0954644	-0.0136667	-0.00130468	-0.0396327	0.0318703	0.00213682	0.541483	-0.00549286	0.00288349	0.134177	-0.0704366
ebi-a-GCST90001682	GCST90200775	ukb-b-15541	0.00256995	0.207662	0.00257866	0.00053549	0.00203446	0.208366	0.00450842	0.905453	-0.00830101	0.00937199	-3.23003	3.64676
ebi-a-GCST90001684	GCST90200768	ukb-e-21001_MID	-0.2017	0.124127	0.293936	0.0364853	-0.238185	-0.180889	0.0120546	0.00247273	0.0128582	0.0601124	-0.0637492	-0.298029
ebi-a-GCST90001684	GCST90200768	ukb-e-23104_MID	-0.185803	0.124127	0.272664	0.0338448	-0.219648	-0.182154	0.0128443	0.00841354	0.00867001	0.0590197	-0.0466623	-0.317646
ebi-a-GCST90001691	GCST90199974	ukb-a-264	-0.0294227	0.132723	0.00243039	0.000322569	-0.0297452	-0.0109633	0.00417808	0.938461	-0.00786648	0.00851161	0.267361	-0.289288
ebi-a-GCST90001732	GCST90200087	ukb-e-23100_EAS	-0.288336	-0.196356	0.180528	-0.0354477	-0.252888	0.122939	0.00771345	4.31554e-06	-0.0505661	-0.0203294	0.175372	0.070506
ebi-a-GCST90001749	GCST90199781	ukb-a-248	-0.0196929	-0.145618	0.0114651	-0.00166953	-0.0180234	0.0847783	0.00273181	0.541103	-0.00702388	0.00368482	0.35667	-0.187114
ebi-a-GCST90001749	GCST90199781	ukb-b-19393	0.0174174	-0.145618	-0.00876681	0.00127661	0.0161408	0.0732949	0.00273175	0.640269	-0.00407761	0.00663083	-0.234111	0.380701
ebi-a-GCST90001749	GCST90199781	ukb-a-265	-0.0120678	-0.145618	0.0111907	-0.00162958	-0.0104382	0.135035	0.00273179	0.550825	-0.00698388	0.00372472	0.57872	-0.30865
ebi-a-GCST90001749	GCST90199828	ukb-b-19393	-0.0240607	-0.17531	-0.00876681	0.0015369	-0.0255976	-0.0638761	0.0077392	0.842586	-0.0136319	0.0167057	0.566564	-0.694316
ebi-a-GCST90001752	GCST90199781	ukb-a-265	-0.0120678	-0.0808357	0.0104586	-0.000845427	-0.0112224	0.0700564	0.0015851	0.593784	-0.00395222	0.00226136	0.327501	-0.187388
ebi-a-GCST90001752	GCST90199781	ukb-b-19393	0.0174174	-0.0808357	-0.0101959	0.000824191	0.0165932	0.0473199	0.00158507	0.603083	-0.00228254	0.00393092	-0.131049	0.225689
ebi-a-GCST90001752	GCST90199781	ukb-b-2303	0.0266116	-0.0808357	-0.00702729	0.000568056	0.0260435	0.0213462	0.00158504	0.720054	-0.00253862	0.00367473	-0.0953951	0.138087
ebi-a-GCST90001773	GCST90200641	ukb-e-23104_CSA	-0.140511	0.11906	0.0275313	0.00327788	-0.143789	-0.0233283	0.00367678	0.372656	-0.00392861	0.0104844	0.0279594	-0.074616
ebi-a-GCST90001777	GCST90200358	ukb-b-15541	-0.00120702	-0.129333	-0.00156893	0.000202914	-0.00140994	-0.168111	0.00334118	0.951573	-0.0063458	0.00675163	5.2574	-5.59362
ebi-a-GCST90001784	GCST90200496	ukb-a-264	-0.0417329	0.161473	0.00522495	0.000843689	-0.0425766	-0.0202164	0.00535813	0.874883	-0.00965825	0.0113456	0.23143	-0.271863
ebi-a-GCST90001784	GCST90200496	ukb-a-265	-0.0572128	0.161473	0.0061302	0.000989864	-0.0582027	-0.0173014	0.00535813	0.853433	-0.00951208	0.0114918	0.166258	-0.200861
ebi-a-GCST90001784	GCST90200496	ukb-b-19393	0.0518908	0.161473	-0.00396333	-0.000639972	0.0525308	-0.0123331	0.00535813	0.904927	-0.0111419	0.00986197	-0.214719	0.190052
ebi-a-GCST90001784	GCST90200496	ukb-a-248	-0.0492594	0.161473	0.00502131	0.000810808	-0.0500702	-0.01646	0.00535813	0.879721	-0.00969113	0.0113128	0.196737	-0.229657
ebi-a-GCST90001790	GCST90199974	ukb-b-19393	0.0406179	0.121805	0.00909263	0.00110753	0.0395104	0.027267	0.00369152	0.764163	-0.00612785	0.00834291	-0.150866	0.2054
ebi-a-GCST90001790	GCST90199974	ukb-b-2303	0.019612	0.121805	0.00588035	0.000716255	0.0188958	0.0365213	0.00369152	0.846155	-0.00651913	0.00795164	-0.332405	0.405447
ebi-a-GCST90001817	GCST90199719	ukb-a-264	0.0168388	-0.102271	0.015022	-0.00153631	0.0183751	-0.0912362	0.00201409	0.445595	-0.00548393	0.00241131	-0.325672	0.1432
ebi-a-GCST90001817	GCST90199719	ukb-a-265	0.0196594	-0.102271	0.0182751	-0.00186901	0.0215284	-0.0950694	0.00201438	0.353495	-0.0058172	0.00207918	-0.295899	0.10576
ebi-a-GCST90001847	GCST90200768	ukb-e-21001_AFR	-0.11998	-0.119338	-0.0324371	0.00387099	-0.123851	-0.0322636	0.00352194	0.271721	-0.00303201	0.010774	0.0252709	-0.0897982
ebi-a-GCST90001850	GCST90200863	ukb-a-248	0.0364271	-0.138242	0.0112831	-0.0015598	0.0379869	-0.0428197	0.00427283	0.715074	-0.00993455	0.00681495	-0.272724	0.187085
ebi-a-GCST90001850	GCST90200863	ukb-b-2303	-0.0314611	-0.138242	-0.00806521	0.00111495	-0.032576	-0.035439	0.00427281	0.794138	-0.00725975	0.00948965	0.230754	-0.301632
ebi-a-GCST90001850	GCST90201000	ukb-a-248	-0.0308519	0.108924	0.0112831	0.00122901	-0.0320809	-0.0398357	0.00288197	0.669782	-0.00441965	0.00687766	0.143254	-0.222925
ebi-a-GCST90001850	GCST90201000	ukb-b-2303	0.0303402	0.108924	-0.00806521	-0.000878499	0.0312187	-0.0289549	0.00288193	0.760496	-0.00652708	0.00477008	-0.21513	0.15722
ebi-a-GCST90001850	GCST90201000	ukb-b-19393	0.0196217	0.108924	-0.00846834	-0.00092241	0.0205441	-0.0470098	0.00288193	0.748918	-0.00657099	0.00472617	-0.334884	0.240865
ebi-a-GCST90001851	GCST90199879	ukb-b-15541	-0.00181896	-0.169658	0.00108676	-0.000184378	-0.00163458	0.101365	0.00429658	0.965771	-0.00860568	0.00823693	4.73111	-4.52838
ebi-a-GCST90001851	GCST90200775	ukb-b-15541	0.00256995	-0.153162	0.00108676	-0.000166451	0.0027364	-0.0647682	0.00552592	0.97597	-0.0109973	0.0106644	-4.27917	4.14963
ebi-a-GCST90001854	GCST90200454	ukb-b-19393	-0.0201344	-0.109421	0.00808275	-0.000884419	-0.0192499	0.0439259	0.00293336	0.76303	-0.00663381	0.00486497	0.329477	-0.241625
ebi-a-GCST90001859	GCST90199879	ukb-a-264	0.0306973	-0.133446	-0.00565205	0.000754243	0.0299431	0.0245703	0.00428458	0.860265	-0.00764353	0.00915202	-0.248997	0.298137
ebi-a-GCST90001859	GCST90199879	ukb-a-265	0.0411304	-0.133446	-0.00768302	0.00102527	0.0401051	0.0249273	0.00428459	0.810879	-0.00737253	0.00942307	-0.179248	0.229102
ebi-a-GCST90001859	GCST90200707	ukb-b-19393	0.0160822	0.101499	0.00658326	0.000668193	0.015414	0.0415486	0.00180651	0.711471	-0.00287256	0.00420895	-0.178618	0.261715
ebi-a-GCST90001863	GCST90200974	ukb-e-23100_EAS	0.291927	0.224765	0.153088	0.0344088	0.257518	0.117868	0.00860829	6.41047e-05	0.0175365	0.051281	0.0600716	0.175664
ebi-a-GCST90001870	GCST90200454	ukb-b-19393	-0.0201344	0.150551	-0.00959453	-0.00144446	-0.0186899	0.0717413	0.00465972	0.756569	-0.0105775	0.00768859	0.525347	-0.381864
ebi-a-GCST90001871	GCST90200182	ebi-a-GCST003435	-0.0634154	-0.226265	0.0369901	-0.00836954	-0.0550458	0.13198	0.0102356	0.413534	-0.0284313	0.0116922	0.448334	-0.184375
ebi-a-GCST90001871	GCST90200182	ieu-a-999	-0.0634154	-0.226265	0.0369901	-0.00836954	-0.0550458	0.13198	0.0102356	0.413534	-0.0284313	0.0116922	0.448334	-0.184375
ebi-a-GCST90001871	GCST90200182	ukb-b-15541	-0.00179843	-0.226265	0.00108586	-0.000245691	-0.00155273	0.136615	0.0102338	0.980846	-0.0203039	0.0198125	11.2898	-11.0166
ebi-a-GCST90001874	GCST90200182	ukb-e-23099_CSA	0.0682194	-0.357871	-0.0272189	0.00974085	0.0584785	0.142787	0.0283345	0.731012	-0.0457949	0.0652766	-0.671288	0.956862
ebi-a-GCST90001874	GCST90200496	ukb-e-23099_CSA	0.0869623	-0.26282	-0.0272189	0.00715367	0.0798086	0.0822617	0.0157642	0.649978	-0.0237441	0.0380514	-0.273039	0.437563
ebi-a-GCST90001874	GCST90200496	ukb-e-23100_CSA	0.0995528	-0.26282	-0.0313702	0.00824473	0.0913081	0.0828176	0.0157654	0.600999	-0.0226554	0.0391449	-0.227572	0.393207
ebi-a-GCST90001885	GCST90200174	ukb-a-248	-0.0280383	-0.1634	0.00921917	-0.00150641	-0.0265319	0.0537269	0.0050005	0.763222	-0.0113074	0.00829456	0.403284	-0.29583
ebi-a-GCST90001885	GCST90200174	ukb-b-2303	0.0275265	-0.1634	-0.00873839	0.00142785	0.0260987	0.0518719	0.00500048	0.775228	-0.00837308	0.0112288	-0.304183	0.407926
ebi-a-GCST90001885	GCST90200174	ukb-b-19393	0.0181564	-0.1634	-0.0107628	0.00175864	0.0163977	0.0968609	0.00500047	0.725067	-0.00804229	0.0115596	-0.442946	0.636667
ebi-a-GCST90001885	GCST90200174	ukb-a-265	-0.0162255	-0.1634	0.010922	-0.00178465	-0.0144408	0.109991	0.00500049	0.721171	-0.0115856	0.00801632	0.714039	-0.494058
ebi-a-GCST90001885	GCST90200756	ukb-b-2303	0.0311504	-0.183486	-0.00873839	0.00160337	0.0295471	0.0514718	0.00541058	0.766971	-0.00900136	0.0122081	-0.288964	0.391908
ebi-a-GCST90001885	GCST90200756	ukb-b-19393	0.0192342	-0.183486	-0.0107628	0.00197482	0.0172594	0.102673	0.00541058	0.715117	-0.00862991	0.0125796	-0.448676	0.654021
ebi-a-GCST90001901	GCST90200174	ukb-e-21001_EAS	-0.156509	0.144254	-0.227601	-0.0328323	-0.123677	0.209779	0.0109517	0.00271835	-0.0542977	-0.0113669	0.346929	0.0726278
ebi-a-GCST90001901	GCST90200174	ukb-e-23104_EAS	-0.160959	0.144254	-0.213664	-0.0308218	-0.130137	0.191488	0.011041	0.00524533	-0.0524622	-0.00918136	0.325935	0.0570416
ebi-a-GCST90001904	GCST90200280	ukb-a-248	0.0149942	0.11971	-0.00866492	-0.00103728	0.0160315	-0.0691783	0.00256918	0.686405	-0.00607286	0.00399831	-0.405013	0.266656
ebi-a-GCST90001904	GCST90200740	ukb-a-248	-0.027238	-0.139074	-0.00866492	0.00120506	-0.0284431	-0.0442419	0.00295921	0.683843	-0.00459499	0.00700511	0.168698	-0.257181
ebi-a-GCST90001906	GCST90200182	ukb-b-15541	-0.00179843	0.130389	0.0018722	0.000244115	-0.00204254	-0.135738	0.00399895	0.951323	-0.00759382	0.00808205	4.22248	-4.49396
ebi-a-GCST90001923	GCST90200756	ukb-b-2303	0.0311504	0.157501	-0.0110681	-0.00174324	0.0328937	-0.0559621	0.00633927	0.783323	-0.0141682	0.0106817	-0.454832	0.342908
ebi-a-GCST90001936	GCST90200858	ukb-e-23099_AFR	-0.107231	0.122484	0.166505	0.0203942	-0.127625	-0.190189	0.005633	0.000294047	0.00935353	0.0314349	-0.0872277	-0.29315
ebi-a-GCST90001936	GCST90200858	ukb-e-23100_AFR	-0.131732	0.122484	0.245386	0.0300558	-0.161788	-0.228158	0.00809654	0.000205479	0.0141866	0.0459251	-0.107693	-0.348624
ebi-a-GCST90001938	GCST90199886	ukb-b-19393	0.0233486	0.111384	-0.0131346	-0.00146298	0.0248116	-0.062658	0.00177302	0.409296	-0.00493809	0.00201214	-0.211494	0.0861783
ebi-a-GCST90001938	GCST90199886	ukb-b-2303	0.0363531	0.111384	-0.0137375	-0.00153013	0.0378833	-0.0420906	0.00177303	0.388138	-0.00500527	0.00194502	-0.137685	0.0535034
ebi-a-GCST90001942	GCST90199863	ukb-a-248	0.0248635	0.155036	0.00591387	0.000916863	0.0239466	0.0368759	0.00476492	0.847414	-0.00842238	0.0102561	-0.338745	0.412497
ebi-a-GCST90001942	GCST90199863	ukb-a-264	0.0199357	0.155036	0.00375763	0.000582569	0.0193531	0.0292224	0.00476492	0.902691	-0.00875667	0.00992181	-0.439246	0.49769
ebi-a-GCST90001942	GCST90199863	ukb-a-265	0.0213864	0.155036	0.00465069	0.000721025	0.0206654	0.0337141	0.00476492	0.879724	-0.00861822	0.0100603	-0.402976	0.470404
ebi-a-GCST90001942	GCST90200174	ukb-a-248	-0.0280383	-0.130963	0.00591387	-0.000774498	-0.0272638	0.0276229	0.00410612	0.85039	-0.00882249	0.0072735	0.314659	-0.259413
ebi-a-GCST90001942	GCST90200174	ukb-a-265	-0.0162255	-0.130963	0.00465069	-0.000609068	-0.0156164	0.0375378	0.00410612	0.882081	-0.00865706	0.00743893	0.533548	-0.458473
ebi-a-GCST90001943	GCST90200863	ukb-a-248	0.0364271	-0.131566	0.00527747	-0.000694335	0.0371214	-0.019061	0.00377184	0.853948	-0.00808714	0.00669847	-0.222009	0.183887
ebi-a-GCST90001944	GCST90200280	ukb-a-248	0.0149942	0.103403	0.00430617	0.000445273	0.014549	0.0296963	0.00234268	0.849254	-0.00414638	0.00503693	-0.276532	0.335925
ebi-a-GCST90001944	GCST90200838	ukb-b-19393	-0.0374001	-0.204188	-0.00604257	0.00123382	-0.038634	-0.0329898	0.00635743	0.846117	-0.0112267	0.0136944	0.300179	-0.366159
ebi-a-GCST90001945	GCST90200280	ukb-a-248	0.0149942	0.103459	0.00430935	0.000445839	0.0145484	0.0297341	0.00234265	0.849063	-0.00414576	0.00503744	-0.27649	0.335958
ebi-a-GCST90001945	GCST90200838	ukb-b-19393	-0.0374001	-0.205197	-0.00604554	0.00124053	-0.0386407	-0.0331691	0.00635666	0.845272	-0.0112185	0.0136996	0.299959	-0.366298
ebi-a-GCST90001968	GCST90200858	ukb-e-23099_AFR	-0.107231	0.119102	-0.0674808	-0.00803708	-0.0991941	0.074951	0.00358078	0.0247997	-0.0150554	-0.00101876	0.140401	0.0095006
ebi-a-GCST90001980	GCST90200174	ukb-e-21001_EAS	-0.156509	-0.127776	-0.0603416	0.00771023	-0.16422	-0.0492637	0.00427683	0.0714209	-0.000672353	0.0160928	0.00429593	-0.102823
ebi-a-GCST90001980	GCST90200768	ukb-e-23104_MID	-0.185803	0.129339	-0.111326	-0.0143988	-0.171404	0.077495	0.00483237	0.0028857	-0.0238703	-0.00492737	0.128471	0.0265193
ebi-a-GCST90001984	GCST90199781	ukb-a-248	-0.0196929	0.0784677	-0.0417347	-0.00327482	-0.0164181	0.166294	0.00151078	0.0301859	-0.00623595	-0.000313702	0.316659	0.0159297
ebi-a-GCST90001984	GCST90199781	ukb-a-265	-0.0120678	0.0784677	-0.0455582	-0.00357484	-0.00849296	0.29623	0.0015082	0.0177747	-0.00653091	-0.000618779	0.541185	0.0512752
ebi-a-GCST90001984	GCST90200174	ukb-a-248	-0.0280383	0.107057	-0.0417347	-0.00446798	-0.0235703	0.159353	0.00280886	0.111684	-0.00997335	0.00103739	0.355705	-0.0369992
ebi-a-GCST90001984	GCST90200174	ukb-a-265	-0.0162255	0.107057	-0.0455582	-0.00487731	-0.0113481	0.300596	0.00280748	0.0823417	-0.01038	0.000625345	0.639734	-0.038541
ebi-a-GCST90001984	GCST90200740	ukb-a-248	-0.027238	0.0982343	-0.0417347	-0.00409978	-0.0231382	0.150517	0.00226142	0.0698435	-0.00853216	0.0003326	0.313244	-0.0122109
ebi-a-GCST90001984	GCST90200758	ukb-a-248	-0.0229213	0.120687	-0.0417347	-0.00503685	-0.0178844	0.219746	0.00191011	0.00836578	-0.00878068	-0.00129303	0.38308	0.0564118
ebi-a-GCST90001994	GCST90200773	ukb-b-2303	0.0267717	0.17914	0.00505926	0.000906318	0.0258654	0.0338535	0.00457089	0.842826	-0.00805262	0.00986526	-0.300788	0.368495
ebi-a-GCST90002000	GCST90199858	ukb-a-264	-0.0135703	-0.130977	0.0118994	-0.00155856	-0.0120117	0.114851	0.00189941	0.411904	-0.00528141	0.00216429	0.389189	-0.159487
ebi-a-GCST90002000	GCST90199858	ukb-a-265	-0.0163896	-0.130977	0.0139692	-0.00182965	-0.0145599	0.111635	0.00189957	0.335451	-0.00555281	0.00189351	0.338801	-0.115531
ebi-a-GCST90002003	GCST90200900	ukb-b-19393	0.0198514	0.174397	0.0109838	0.00191554	0.0179358	0.0964942	0.00416835	0.645843	-0.00625442	0.0100855	-0.315062	0.508051
ebi-a-GCST90002013	GCST90200768	ukb-e-21001_MID	-0.2017	-0.136348	-0.119352	0.0162734	-0.217973	-0.0806815	0.00446021	0.000263699	0.0075314	0.0250154	-0.0373397	-0.124023
ebi-a-GCST90002013	GCST90200768	ukb-e-23104_MID	-0.185803	-0.136348	-0.115683	0.0157732	-0.201576	-0.0848919	0.00450975	0.000469516	0.00693406	0.0246123	-0.0373194	-0.132464
ebi-a-GCST90002021	GCST90199871	ukb-b-2303	0.0381746	-0.202613	-0.0117732	0.00238541	0.0357892	0.0624867	0.00960679	0.803899	-0.0164439	0.0212147	-0.430754	0.555728
ebi-a-GCST90002021	GCST90199871	ukb-a-265	-0.0428928	-0.202613	0.0154857	-0.00313761	-0.0397552	0.07315	0.0096068	0.743969	-0.0219669	0.0156917	0.512136	-0.365836
ebi-a-GCST90002021	GCST90199871	ukb-a-248	-0.0468875	-0.202613	0.0147529	-0.00298914	-0.0438984	0.0637514	0.00960681	0.755688	-0.0218185	0.0158402	0.465337	-0.337834
ebi-a-GCST90002021	GCST90199871	ukb-b-19393	0.0382846	-0.202613	-0.0111517	0.00225948	0.0360251	0.0590181	0.00960678	0.814056	-0.0165698	0.0210888	-0.432806	0.550843
ebi-a-GCST90002021	GCST90199871	ukb-a-264	-0.0327153	-0.202613	0.00845415	-0.00171292	-0.0310024	0.0523585	0.00960678	0.858485	-0.0205422	0.0171164	0.627909	-0.523192
ebi-a-GCST90002021	GCST90200641	ukb-a-248	0.028535	0.19521	0.0147529	0.00287993	0.025655	0.100926	0.00893295	0.747155	-0.0146287	0.0203885	-0.512657	0.71451
ebi-a-GCST90002021	GCST90200641	ukb-b-2303	-0.0338084	0.19521	-0.0117732	-0.00229825	-0.0315101	0.0679787	0.00893292	0.796964	-0.0198068	0.0152103	0.585854	-0.449897
ebi-a-GCST90002021	GCST90200641	ukb-b-19393	-0.0287491	0.19521	-0.0111517	-0.00217693	-0.0265722	0.0757215	0.00893292	0.807466	-0.0196855	0.0153316	0.684732	-0.533289
ebi-a-GCST90002021	GCST90200860	ukb-b-19393	-0.030477	-0.381997	-0.0111517	0.00425991	-0.0347369	-0.139775	0.0362227	0.906382	-0.0667366	0.0752564	2.18974	-2.46929
ebi-a-GCST90002021	GCST90200900	ukb-b-19393	0.0198514	0.287604	-0.0111517	-0.00320727	0.0230586	-0.161564	0.00758194	0.672285	-0.0180679	0.0116533	-0.910157	0.587028
ebi-a-GCST90002030	GCST90199781	ukb-b-2303	0.0266116	0.109316	-0.0126982	-0.00138811	0.0279997	-0.052162	0.00176789	0.432348	-0.00485318	0.00207695	-0.182371	0.0780469
ebi-a-GCST90002039	GCST90199781	ukb-b-15541	0.00158347	0.158172	0.00161492	0.000255435	0.00132804	0.161313	0.00181664	0.888179	-0.00330519	0.00381606	-2.0873	2.40993
ebi-a-GCST90002044	GCST90200358	ukb-b-15541	-0.00120702	-0.170139	-0.00164107	0.00027921	-0.00148623	-0.231321	0.00743895	0.97006	-0.0143011	0.0148596	11.8483	-12.3109
ebi-a-GCST90002045	GCST90200768	ukb-e-23104_MID	-0.185803	-0.218673	0.140271	-0.0306733	-0.15513	0.165085	0.00745962	3.92389e-05	-0.0452942	-0.0160525	0.243775	0.0863951
ebi-a-GCST90002045	GCST90200768	ukb-e-21001_MID	-0.2017	-0.218673	0.146376	-0.0320085	-0.169691	0.158694	0.00739736	1.51143e-05	-0.0465073	-0.0175097	0.230577	0.0868106
ebi-a-GCST90002046	GCST90199886	ukb-b-19393	0.0233486	-0.133422	-0.00341512	0.000455653	0.0228929	0.0195152	0.00345247	0.895001	-0.00631119	0.0072225	-0.270303	0.309333
ebi-a-GCST90002046	GCST90199886	ukb-b-2303	0.0363531	-0.133422	-0.00438754	0.000585396	0.0357677	0.016103	0.00345247	0.865357	-0.00618145	0.00735224	-0.170039	0.202245
ebi-a-GCST90002046	GCST90200773	ukb-b-2303	0.0267717	-0.210421	-0.00438754	0.000923231	0.0258485	0.0344853	0.00894933	0.917834	-0.0166175	0.0184639	-0.620709	0.689679
ebi-a-GCST90002046	GCST90200773	ukb-b-19393	0.0217447	-0.210421	-0.00341512	0.000718612	0.0210261	0.0330477	0.00894933	0.936	-0.0168221	0.0182593	-0.773618	0.839713
ebi-a-GCST90002050	GCST90200393	ukb-e-21001_AFR	0.0754415	-0.183525	0.0976447	-0.0179203	0.0933618	-0.237539	0.00794587	0.0241148	-0.0334942	-0.00234638	-0.443976	-0.031102
ebi-a-GCST90002050	GCST90200393	ukb-e-23104_AFR	0.0730305	-0.183525	0.0971168	-0.0178234	0.0908539	-0.244054	0.00795355	0.02503	-0.0334124	-0.00223446	-0.457513	-0.0305963
ebi-a-GCST90002054	GCST90200454	ukb-a-264	0.019776	-0.157859	-0.0101703	0.00160547	0.0181705	0.0811826	0.00448552	0.720402	-0.00718615	0.0103971	-0.363378	0.525743
ebi-a-GCST90002055	GCST90199872	ukb-b-2303	0.0257131	-0.173794	0.0123729	-0.00215034	0.0278634	-0.0836285	0.00417697	0.606686	-0.0103372	0.00603652	-0.402022	0.234765
ebi-a-GCST90002055	GCST90200099	ukb-b-2303	-0.0207209	-0.186011	0.0123729	-0.0023015	-0.0184194	0.111071	0.00621482	0.711141	-0.0144826	0.00987956	0.698935	-0.476792
ebi-a-GCST90002058	GCST90200454	ukb-a-248	0.0361666	-0.139789	-0.00852122	0.00119117	0.0349754	0.0329358	0.00433525	0.783497	-0.00730592	0.00968827	-0.202008	0.267879
ebi-a-GCST90002059	GCST90199863	ukb-b-19393	-0.0175734	-0.148725	0.007957	-0.0011834	-0.01639	0.0673403	0.00349405	0.734843	-0.00803174	0.00566494	0.457039	-0.322358
ebi-a-GCST90002059	GCST90199863	ukb-b-2303	-0.0226651	-0.148725	0.00983812	-0.00146317	-0.0212019	0.0645562	0.00349407	0.675393	-0.00831156	0.00538521	0.366712	-0.2376
ebi-a-GCST90002059	GCST90199863	ukb-b-8909	-0.015357	-0.148725	0.00518496	-0.000771131	-0.0145859	0.0502136	0.00349404	0.825327	-0.00761945	0.00607719	0.496154	-0.395727
ebi-a-GCST90002059	GCST90200773	ukb-b-19393	0.0217447	0.181295	0.007957	0.00144257	0.0203021	0.0663411	0.00478372	0.762989	-0.00793352	0.0108187	-0.364849	0.497531
ebi-a-GCST90002059	GCST90200773	ukb-b-2303	0.0267717	0.181295	0.00983812	0.0017836	0.0249881	0.0666227	0.00478373	0.709262	-0.00759252	0.0111597	-0.283602	0.416847
ebi-a-GCST90002068	GCST90200758	ukb-b-19393	0.0186491	0.0960853	-0.00950309	-0.000913108	0.0195622	-0.0489627	0.00231144	0.692815	-0.00544354	0.00361732	-0.291894	0.193968
ebi-a-GCST90002071	GCST90199871	ukb-a-265	-0.0428928	-0.144545	-0.00852884	0.0012328	-0.0441256	-0.0287415	0.00459752	0.788588	-0.00777834	0.0102439	0.181344	-0.238827
ebi-a-GCST90002090	GCST90200496	ukb-e-23099_CSA	0.0869623	0.175728	0.0552914	0.00971622	0.077246	0.111729	0.00680865	0.153569	-0.00362874	0.0230612	-0.0417278	0.265186
ebi-a-GCST90002095	GCST90199719	ukb-b-2303	-0.0228787	-0.140655	-0.00574078	0.000807469	-0.0236861	-0.0352935	0.00478797	0.866076	-0.00857695	0.0101919	0.374889	-0.445476
ebi-a-GCST90002095	GCST90199719	ukb-b-8909	-0.0126163	-0.140655	-0.00496677	0.0006986	-0.0133149	-0.0553729	0.00478797	0.883994	-0.00868581	0.010083	0.688461	-0.799207
ebi-a-GCST90002095	GCST90200174	ukb-b-2303	0.0275265	-0.158689	-0.00574078	0.000911002	0.0266155	0.0330954	0.00591815	0.877662	-0.0106886	0.0125106	-0.388301	0.454492
ebi-a-GCST90002099	GCST90199781	ukb-b-19393	0.0174174	-0.0940055	0.00440652	-0.000414237	0.0178317	-0.0237829	0.00174741	0.812612	-0.00383916	0.00301069	-0.220421	0.172855
ebi-a-GCST90002099	GCST90199871	ukb-a-264	-0.0327153	-0.191876	-0.00371501	0.000712822	-0.0334281	-0.0217886	0.00406199	0.860698	-0.00724869	0.00867433	0.221569	-0.265146
ebi-a-GCST90002099	GCST90199871	ukb-b-19393	0.0382846	-0.191876	0.00440652	-0.000845507	0.0391301	-0.0220848	0.004062	0.835111	-0.00880702	0.007116	-0.230041	0.185871
ebi-a-GCST90002105	GCST90199781	ukb-a-265	-0.0120678	-0.111852	-0.00498488	0.00055757	-0.0126254	-0.0462031	0.00228127	0.806912	-0.00391372	0.00502886	0.324311	-0.416717
ebi-a-GCST90002110	GCST90200740	ukb-a-248	-0.027238	0.166239	-0.00471156	-0.000783247	-0.0264548	0.0287557	0.00469492	0.867505	-0.00998529	0.0084188	0.366594	-0.309082
ebi-a-GCST90002116	GCST90200974	ukb-e-23100_EAS	0.291927	0.226464	0.0967531	0.0219111	0.270016	0.0750569	0.00725778	0.00253624	0.00768587	0.0361364	0.0263281	0.123786
	GCST90200358	ukb-b-15541	-0.00120702			-0.00027178	-0.000935243	0.225165	0.000506358	0.591451	-0.00126424	0.000720681	1.0474	-0.597073
	GCST90199719	ukb-b-19393	-0.0150526			0.000305408	-0.015358	-0.0202894	0.000399761	0.444881	-0.000478123	0.00108894	0.0317635	-0.0723424
	GCST90199719	ukb-b-8909	-0.0126163			0.000254468	-0.0128707	-0.0201698	0.000399604	0.524254	-0.000528756	0.00103769	0.0419106	-0.0822503
	GCST90200775	ukb-b-15541	0.00256995			0.000246357	0.00232359	0.0958605	0.00141713	0.861989	-0.00253121	0.00302392	-0.984926	1.17665
	GCST90199879	ukb-a-264	0.0306973			-0.00120501	0.0319023	-0.0392546	0.000848864	0.155736	-0.00286879	0.000458761	-0.0934539	0.0149447
	GCST90199879	ukb-a-265	0.0411304			-0.00134798	0.0424784	-0.0327733	0.000849444	0.112537	-0.00301289	0.000316934	-0.0732521	0.00770558
	GCST90201000	ukb-b-19393	0.0196217			0.000620428	0.0190012	0.0316195	0.000746533	0.405929	-0.000842776	0.00208363	-0.0429513	0.10619
	GCST90199863	ukb-a-264	0.0199357			-0.00120506	0.0211408	-0.060447	0.000460308	0.00884638	-0.00210726	-0.000302852	-0.105703	-0.0151914
	GCST90199879	ukb-a-264	0.0306973			0.00128924	0.0294081	0.0419985	0.000567622	0.0231287	0.000176702	0.00240178	0.00575626	0.0782407
	GCST90199719	ukb-a-248	0.0275351			0.00106489	0.0264702	0.0386738	0.000481607	0.0270278	0.000120939	0.00200884	0.00439218	0.0729554
	GCST90199886	ukb-a-248	-0.0330925			0.0012227	-0.0343152	-0.036948	0.000556401	0.0279835	0.000132155	0.00231325	-0.00399349	-0.0699025
	GCST90200740	ukb-b-19393	0.0281577			-0.000874783	0.0290325	-0.0310672	0.000694066	0.207534	-0.00223515	0.000485585	-0.0793797	0.0172452
	GCST90199781	ukb-a-248	-0.0196929			0.0016977	-0.0213906	-0.0862088	0.000531696	0.00140803	0.000655581	0.00273983	-0.0332901	-0.139127
	GCST90199781	ukb-a-265	-0.0120678			0.00153147	-0.0135993	-0.126906	0.000521583	0.00332261	0.000509169	0.00255377	-0.0421923	-0.211619
	GCST90199974	ukb-a-264	-0.0294227			-0.00194189	-0.0274808	0.0659999	0.00136743	0.155577	-0.00462205	0.000738268	0.157092	-0.0250918
	GCST90201000	ukb-b-19393	0.0196217			-0.00224385	0.0218655	-0.114356	0.000776406	0.00385184	-0.00376561	-0.000722094	-0.191911	-0.0368009
	GCST90200968	ukb-e-23100_MID	-0.380043			-0.0263454	-0.353698	0.0693222	0.0460588	0.567325	-0.116621	0.0639298	0.306861	-0.168217
	GCST90199974	ukb-a-264	-0.0294227			0.00160282	-0.0310255	-0.0544756	0.00109448	0.143069	-0.000542358	0.00374799	0.0184334	-0.127385
	GCST90200740	ukb-a-248	-0.027238			0.0013409	-0.0285789	-0.0492291	0.000594299	0.0240534	0.000176076	0.00250573	-0.00646434	-0.0919938
	GCST90200856	ukb-a-264	-0.0203215			0.00144037	-0.0217619	-0.070879	0.00123917	0.245085	-0.000988395	0.00386913	0.0486379	-0.190396
	GCST90200856	ukb-a-265	-0.0238837			0.00192438	-0.0258081	-0.080573	0.00124231	0.121373	-0.000510545	0.00435931	0.0213763	-0.182522
	GCST90200863	ukb-b-2303	-0.0314611			0.00235264	-0.0338137	-0.0747793	0.000799403	0.00325058	0.000785806	0.00391947	-0.0249771	-0.124582
	GCST90200174	ukb-b-19393	0.0181564			0.00117145	0.0169849	0.0645202	0.000642986	0.0684708	-8.87988e-05	0.0024317	-0.00489078	0.133931
	GCST90200174	ukb-b-2303	0.0275265			0.00173099	0.0257955	0.0628844	0.000655578	0.00828082	0.000446055	0.00301592	0.0162046	0.109564
	GCST90200707	ukb-b-19393	0.0160822			0.000794146	0.015288	0.0493804	0.000364561	0.0293792	7.96059e-05	0.00150869	0.00494994	0.0938109
	GCST90200740	ukb-b-19393	0.0281577			-0.000966891	0.0291246	-0.0343384	0.000512591	0.059257	-0.00197157	3.77875e-05	-0.0700188	0.00134199
	GCST90200900	ukb-b-19393	0.0198514			0.00115572	0.0186957	0.0582185	0.000722804	0.109835	-0.00026098	0.00257241	-0.0131467	0.129584
	GCST90200393	ukb-e-21001_AFR	0.0754415			-0.0120948	0.0875363	-0.16032	0.00345751	0.000468552	-0.0188715	-0.00531806	-0.250147	-0.0704924
	GCST90200393	ukb-e-23104_AFR	0.0730305			-0.0126797	0.0857102	-0.173622	0.00350983	0.000303106	-0.019559	-0.00580046	-0.26782	-0.0794252
	GCST90200393	ukb-e-23100_AFR	0.0860212			-0.0100865	0.0961077	-0.117256	0.00343544	0.00332451	-0.01682	-0.00335306	-0.195533	-0.0389794
	GCST90200393	ukb-e-23099_AFR	0.0683304			-0.00769987	0.0760303	-0.112686	0.0023049	0.00083581	-0.0122175	-0.00318227	-0.1788	-0.0465718
	GCST90200979	ukb-e-23099_AFR	-0.370858			-0.00431265	-0.366545	0.0116288	0.00205182	0.0355654	-0.00833422	-0.000291074	0.0224728	0.000784867
	GCST90200979	ukb-e-23100_AFR	-0.468822			-0.00564939	-0.463173	0.0120502	0.00327103	0.08415	-0.0120606	0.000761829	0.0257253	-0.00162498
	GCST90200979	ukb-e-21001_AFR	-0.450203			-0.0067742	-0.443429	0.015047	0.0032942	0.0397439	-0.0132308	-0.000317564	0.0293886	0.00070538
	GCST90200175	ukb-a-265	-0.040608			0.00343593	-0.044044	-0.084612	0.00106849	0.00130136	0.00134168	0.00553017	-0.0330398	-0.136184
	GCST90200496	ukb-a-264	-0.0417329			-0.0105396	-0.0311934	0.252548	0.0117238	0.368658	-0.0335181	0.012439	0.803158	-0.298063
	GCST90200496	ukb-a-265	-0.0572128			-0.0154159	-0.0417969	0.269449	0.011726	0.188616	-0.0383989	0.00756696	0.671158	-0.13226
	GCST90200496	ukb-b-19393	0.0518908			0.0150422	0.0368486	0.289882	0.0117263	0.199571	-0.00794137	0.0380258	-0.15304	0.732804
	GCST90200496	ukb-a-248	-0.0492594			-0.0118722	-0.0373873	0.241013	0.011725	0.311276	-0.0348532	0.0111089	0.707544	-0.225518
	GCST90200707	ukb-b-19393	0.0160822			-0.00133083	0.017413	-0.0827516	0.000432863	0.00210872	-0.00217924	-0.000482416	-0.135506	-0.0299969
	GCST90200968	ukb-b-8909	-0.0276313			-0.00157881	-0.0260525	0.0571383	0.000759147	0.0375522	-0.00306673	-9.08767e-05	0.110988	0.0032889
	GCST90200968	ukb-b-19393	-0.0409374			-0.00194508	-0.0389923	0.0475135	0.000761771	0.0106688	-0.00343815	-0.000452007	0.0839856	0.0110414
	GCST90201000	ukb-b-19393	0.0196217			-0.00174313	0.0213648	-0.0888372	0.000706824	0.0136574	-0.00312851	-0.000357758	-0.159442	-0.0182328
	GCST90200358	ukb-b-15541	-0.00120702			-0.000316944	-0.000890079	0.262583	0.00113061	0.779225	-0.00253295	0.00189906	2.09851	-1.57334
	GCST90200981	ukb-b-15541	-0.00322939			0.000391044	-0.00362043	-0.121089	0.0019296	0.839404	-0.00339097	0.00417306	1.05003	-1.29221
